# Supplementary material for: Time to start of tuberculosis treatment in penitentiary system of Kyrgyz Republic: A retrospective cohort study
Source: PLoS One. 2022 Mar 9;17(3):e0264252. doi: 10.1371/journal.pone.0264252 (PMC8906629; doi:10.1371/journal.pone.0264252)
Supplement: S1 Dataset — (XLSX) [file pone.0264252.s001.xlsx]

## Sheet: Sheet1
sex	frompi	tbsite	cavity	smearesult	gxpresultm0	lpa1resul	lpa1hr	lpa1rr	lpa2resul	lpa2fqr	lpa2kmr	lpa2amr	lpa2cmr	mgitresultm0	ljresultm0	sr	hr	rr	er	zr	kmr	amr	cmr	ofxr	ptor	etor	csr	pasr	mfxr	lfxr	cfzr	lzdr	clrr	bdqr	hivtestdone	hivresultm0	on_art	artregimen	artdur	cpt	ipt	hcv	hbv	ost	smoking	sidefect	cd4m0	cd4m6	cd4m12
male	16	pulmonary	none	1+	RS-TB										1		1	0	0	0										0					1	HIV positive	1	2	300	1		0	0	0	1	0	167	113
male	1	pulmonary	none	negative	TB not detected	TB not detected								0																					1	HIV negative					0	0	0		1	0
male	47	pulmonary	none	negative	TB not detected	TB detected	1	0																											1	HIV negative						0	0		9	1
male	19	extrapulmonary	none	negative	RS-TB	TB detected	0	0						1			1	1	1	0										0					1	HIV negative					0	0	0		1	0
male	25	pulmonary	none	negative	RR-TB	TB detected	1	1						3																					1	HIV negative						0	0		1	0
male	16	pulmonary	none	negative	RS-TB									1	1		1	0	0	0	0	0	0		1	1				0					1	HIV negative					0	0	0		1	0
male	21	pulmonary	none	negative	TB not detected									1	0		1	1	1		0	0	0		1					0					1	HIV positive	1	2	360	1		0	0	1	1	0	155	98
male	8	pulmonary	none	negative	RS-TB	TB detected	0	0							1	0	0	0	0	0															1	HIV negative						0	0	0	9	0
male	8	pulmonary	one-sided	1+	RS-TB	TB not detected								1	3	0	0	0	0	0															1	HIV negative						0	0		9	0
male	3	pulmonary	none	negative	TB not detected	TB detected	1	1	1	0	0	0	0	1	0		1	1	1		0	0	0		0					0					1	HIV negative					0	0	0	0	1	0
male	1	pulmonary	none	negative	TB not detected	TB not detected								0	0																				1	HIV negative					0	1	0		1	0
male	1	pulmonary	none	negative	TB not detected	TB detected	1	0						3	0																				1	HIV negative						0	0		9	1
male	3	pulmonary	none	negative	TB not detected	TB not detected								1	3		1	1	0	1	0	0	0	0	0					0					1	HIV negative					0	1	0		1	1
male	47	pulmonary	none	2+	RR-TB										1	1	1	1	1	0	0	0	0	0		1	0	0							1	HIV positive	1	1	706	1		0	0	1	1	0	134	271	282
male	1	extrapulmonary	none	negative	TB not detected									0	0																				1	HIV negative						1	0		9	0
male	3	pulmonary	none	negative	TB not detected									1			1	1	1	0										0					1	HIV negative						1	0	1	9	1
male	47	pulmonary	none	negative	RR-TB	TB detected	1	1							1	0	1	1	0	0	0	0	0	0		0	0	0							1	HIV positive	1	1	262	1		1	0	1	1	0	395	557	260
male	27	pulmonary	none	negative	RR-TB										1	1	1	1	1		0	0	0	0		0	0	0							1	HIV positive		2	648	1		0	0	0	9	1	238	292	406
male	27	pulmonary	none	2+	RR-TB										1	1	1	1	1	1	1	1	1	1		1	0	0							1	HIV negative						0	0		1	0
male	27	pulmonary	one-sided	2+	RR-TB										1	1	1	1	0	0															1	HIV negative						1	0		1	0
male	8	pulmonary	none	negative	TB not detected	TB not detected									0																				1	HIV negative						0	0	0	9	0
male	8	pulmonary	none	negative	RS-TB									1			1	0	0	0	0	0	0		0					0					1	HIV negative					0	0	0		1	0
male	10	pulmonary	none	negative	TB not detected										0																				1	HIV negative					0	0	0	0	1	0
male	1	pulmonary	none	negative	TB not detected	TB detected	1	0	1	0	0	0	0	1	1		1	0	0	0	0	0	0		0					0					1	HIV negative					0	0	0	0	1	0
male	47	extrapulmonary	none	negative	TB not detected	TB not detected									0																				1	HIV negative						1	0	0	9	0
male	16	pulmonary	none	scanty	RS-TB	TB detected	0	0							0																				1	HIV negative						1	0	0	9
male	19	pulmonary	none	3+	RS-TB	TB detected	1	0						1		1	1	0	1	0	0	0	0	0	0	0	0	0							1	HIV negative						0	0		1	1
male	25	extrapulmonary	none	negative	TB not detected	TB not detected								0	0																				1	HIV negative						1	0		9	0
male	8	pulmonary	none	negative	RR-TB	TB detected	1	1							1	1	1	1	0	1	0	0	0	0		0	0	0							1	HIV negative						0	0	0	9	1
male	8	pulmonary	none	1+	RS-TB	TB detected	1	0							0																				1	HIV negative						1	0	0	1	0
male	16	pulmonary	none	negative	TB not detected	TB detected	1	1						1	1		1	1	0	1	0	0	0		0					0					1	HIV positive	1	2	222	1	0	1	0		1	0	515	372
male	16	pulmonary	none	negative	RR-TB	TB not detected								3	0																				1	HIV negative					0	1	0		1	0
male	3	pulmonary	none	negative	TB not detected									1	0		1	1	1	0	0	0	0		1					0					1	HIV negative					0	1	0	0	1	1
male	3	pulmonary	none	2+	RR-TB									1	1	1	1	1	1																1	HIV positive	1	2		1		1	0	0	1	0	439
male	47	extrapulmonary	none	negative	TB not detected									0	0																				1	HIV positive	1	2	60	1	0	0	0	1	1	0		44
male	1	pulmonary	one-sided	1+	RS-TB	TB detected	0	0						3																					1	HIV negative						0	0	0	1	0
male	21	pulmonary	none	negative	RS-TB										0																				1	HIV positive	1	1		1	0	0	0	0	9			305	393
male	16	pulmonary	none	negative	TB not detected									0	0																				1	HIV negative					0	1	0		1	0
male	21	pulmonary	none	3+	RS-TB	TB detected	1	0	1	0	0	0	0	1	1		1	0	0		0	0	0		0					0					1	HIV positive		2	270	1		0	0		1	0	415	404	930
male	16	pulmonary	none	negative	TB not detected	TB not detected								0	0																				1	HIV negative					0	0	0	0	1	0
male	21	pulmonary	none	2+	RR-TB									1	1	1	1	0	0	1	0	0	0	0											1	HIV positive	1	2	180	1	0	1	0		9	0		197	131
male	27	pulmonary	none	negative					1	0	0	0	0	1	1		1	1	1	1	0	0	1		0					0					1	HIV negative					0	0	0	0	1	1
male	21	pulmonary	none	3+	RR-TB										1	1	1	1	1	1	0	0	0	0		1	0	0	0	0					1	HIV positive	1			1	0	1	0	1	1	0
male	21	extrapulmonary	none	negative	RR-TB										1																				1	HIV negative						0	0		1	1
male	27	pulmonary	none	3+	RR-TB										1	1	1	1	1	1	0	0	0	0		0	0	0							1	HIV negative						1	0	0	9	1
male	16	extrapulmonary	none	negative	RR-TB									0	0																				1	HIV positive	1	2	540	1	0	1	0	0	0	1	340
male	3	pulmonary	none	3+	RR-TB	TB detected	1	1						1			1	1	0	0	0	1	0	0	0					0	0	0			1	HIV negative					0	0	0		1	0
male	16	pulmonary	none	scanty	RS-TB	TB not detected								1	1	1	1	0	0	1	0	0	0	0											1	HIV negative						1	0		9	0
male	16	pulmonary	none	negative	TB not detected	TB not detected								0	0																				1	HIV negative					0	1	0		1	0
male	27	pulmonary	none	negative	RS-TB										1		1	1	0	0	0	0	0		0										1	HIV negative						0	0		9	1
male	16	extrapulmonary	none	negative	RR-TB										1	1	1	1	1	1	0	0	1	1		0	0	1							1	HIV positive	1	2	397	1		1	0	1	9	1
male	47	pulmonary	none	2+	RS-TB	TB detected	1	1							1	1	1	1	1	1	0	0	0	0		1	0	0							1	HIV positive	1	1		1		1	0	1	9	0		486
male	1	extrapulmonary	none	negative	TB not detected									1			1	1	0	1										0					1	HIV negative					0	1	0		1	0
male	21	pulmonary	two-sided	negative	TB not detected									0	0																				1	HIV negative						1	0	0	9	0
male	19	pulmonary	none	1+	RR-TB									1	1	1	0	1	0	1	0	0	0	0											1	HIV negative						1	0		9	1
male	21	pulmonary	none	negative	RS-TB	TB detected	1	1	1	0	0	0	0	1	1		0	0	0	0	0	0	0	0	0										1	HIV negative					0	0	0		1	0
male	3	pulmonary	none	2+	RS-TB	TB detected	1	0						1	1		1	0	1	0	0	0	0		0					0					1	HIV positive	1	2	369	1		0	0	0	1	0	122	457
male	21	pulmonary	one-sided	1+										1			1	1			0	0	1		0				0	1					1	HIV positive	1	7		1	0	1	0	0	1	0	552	499	4
male	1	pulmonary	none	negative	RR-TB									1	1		1	0	1	0	0	0	0		0					0					1	HIV negative					0	0	0	0	9	1
male	21	pulmonary	none	1+	RS-TB										1	1	1	0	0	0	0	0	0	0		0	0	0							1	HIV positive	1	2	210	1		1	0	0	1	0		328	323
male	3	pulmonary	none	negative	TB not detected	TB not detected								0	0																				1	HIV negative					0	0	0		1	0
male	1	pulmonary	none	negative	TB not detected										1																				1	HIV negative						0	0		9	0
male	27	pulmonary	none	2+	RS-TB										1		1	0																	1	HIV positive	1	1	210	1		1	0	1	1	0	393	266
male	8	pulmonary	none	negative	TB not detected	TB not detected								0	0																				1	HIV negative					0	0	0		1	0
male	16	pulmonary	none	negative	TB not detected	TB detected	0	0						1	0		0	0	0	0										0					1	HIV negative					0	0	0	0	1	0
male	16	pulmonary	none	negative	TB not detected									3	3																				1	HIV negative					0	0	0		1	0
male	3	pulmonary	none	negative	TB not detected	TB detected	1	0	1	0	0	0	0	1	0		1	0	0		0	1	0		0					0					1	HIV negative					0	1	0		1	0
male	47	pulmonary	none	negative	RR-TB	TB detected	1	1						1	1		1	1	1	1		0	1	1					1	1					1	HIV negative					0	1	0	1	1	1
male	10	pulmonary	one-sided	1+	RS-TB	TB not detected									0																				1	HIV negative						0	0		9	0
male	25	pulmonary	none	negative	RS-TB	TB detected	0	0						1	1	0	0	0	0																1	HIV negative					0	0	0		1	0
male	47	pulmonary	none	1+	RS-TB	TB detected	0	0						3	1		0	0	0											0					1	HIV positive	0			0	0	1	0	1	1	0
male	27	pulmonary	none	scanty										1	1	1	1	0	0	0	0	0	0	0		0	0	0							1	HIV negative						1	0	1	1	0
male	21	pulmonary	none	negative	TB not detected										0																				1	HIV negative						0	0		1	0
male	1	pulmonary	none	negative	TB not detected	TB not detected								0																					1	HIV negative					0	0	0		1	0
male	16	pulmonary	none	2+	RS-TB									1		1	1	0	0																1	HIV positive	1	2	720	1		1	0		9	0	65	87	173
male	16	pulmonary	none	1+	RS-TB	TB detected	1	0	1		0	0	0	1	1		1	1	0	0	0	0	0		0										1	HIV negative					0	0	0	0	0	0
male	1	pulmonary	none	negative	TB not detected	TB detected	1	1						0	0																				1	HIV negative					0	0	0		9	1
male	21	pulmonary	none	negative	TB not detected	TB detected	1	0						0	0																				1	HIV negative					0	0	0	0	1	0
male	21	pulmonary	one-sided	1+	RS-TB									0	0																				1	HIV negative						1	0	0	9	0
male	16	pulmonary	none	negative	TB not detected	TB not detected								0	0																				1	HIV negative					0	0	0		1	0
male	21	pulmonary	none	negative	TB not detected										0																				1	HIV negative						1	0	1	1	0
male	21	pulmonary	none	1+	RS-TB									0																					1	HIV positive	1			1		0	0		9	0
male	1	pulmonary	none	1+	RS-TB	TB detected	0	0						1	1		0	0	0	0										0					1	HIV negative					0	0	0		1	0
male	47	pulmonary	none	negative	TB not detected	TB detected	0	1						0	0																				1	HIV negative					0	0	0	0	9	1
male	16	pulmonary	one-sided	negative	TB not detected	TB not detected								0	0																				1	HIV positive	1	2	288	1		1	0		1	0
male	16	pulmonary	one-sided	1+	RR-TB									0	0																				1	HIV negative						0	0		9	1
male	27	pulmonary	one-sided	1+	RR-TB									1	1	1	1	1	0	1	0	0	0	0		0	0	0							1	HIV negative						1	0	0	9	1
male	27	pulmonary	none	negative	RS-TB	TB detected	0	1						1	1		0	0	0	0															1	HIV negative					0	0	0	0	9	0
male	8	pulmonary	none	negative	TB not detected									3	0																				1	HIV negative					0	0	0		1	0
male	1	pulmonary	none	negative	TB not detected									0																					1	HIV positive	1	3		1	0	0	0		1	0
male	16	pulmonary	one-sided	negative	RS-TB	TB not detected								0	0																				1	HIV negative						9	0	0	9	0
male	21	pulmonary	none	negative	RR-TB									0	0																				1	HIV negative						0	0		9	1
male	1	pulmonary	none	negative	RS-TB	TB not detected			1	0	0	0	0	1			0	0	0	0										0					1	HIV positive	1	2	270	1		0	0	1	1	0	56	142
male	1	pulmonary	none	negative	RR-TB	TB not detected			1		0	0	0	1	1		1	1	0	0										0					1	HIV negative					0	0	0	0	1	1
male	1	extrapulmonary	none	negative	TB not detected	TB not detected								1	1	0	0	0	0																1	HIV negative					0	0	0		1	0
male	3	pulmonary	none	1+	RS-TB	TB detected	0	0						1	1		0	0	0	0										0					1	HIV positive	1	2	257	1		0	0		1	0	257	464
male	1	pulmonary	none	1+	RS-TB									1	1	1	1	0	0	0															1	HIV positive	1	2	330	1	0	0	0	1	1	0	33	50	35
male	47	pulmonary	none	negative	TB not detected	TB not detected								0	0																				1	HIV negative					0	0	0		1	0
male	47	pulmonary	none	1+	RR-TB	TB detected	1	1						1	1		1	1	1	0	0	0	0		0					0	0	0		0	1	HIV negative						0	0		9	1
male	16	pulmonary	none	negative	RR-TB	TB not detected								1			1	1	0		0	0	0	0						0					1	HIV negative					0	0	0		1	0
male	3	pulmonary	one-sided	negative	TB not detected									1			0	0	0	0										0					1	HIV negative					0	1	0	0	1	0
male	27	pulmonary	none	negative	TB not detected	TB not detected								0	0																				1	HIV negative					0	0	0		9	0
male	1	pulmonary	none	negative	TB not detected	TB not detected								0	0																				1	HIV negative					0	0	0		1	0
male	1	pulmonary	none	negative	RS-TB	TB not detected								1			0	0	0	0										0					1	HIV negative					0	0	0		1	0
male	3	pulmonary	none	negative	TB not detected	TB detected	0	0						1	1		0	0	0	0										0					1	HIV positive	0					1	0	0	1	0		294
male	3	pulmonary	none	scanty	RR-TB									0	0																				1	HIV negative						0	0		9	1
male	3	pulmonary	none	negative	TB not detected									0	0																				1	HIV negative					0	0	0		1	0
male	1	pulmonary	none	negative	RR-TB	TB detected	1	0	1	0	0	0	0	0	0																				1	HIV negative					0	0	0	0	9	1
male	16	pulmonary	none	1+	RS-TB	TB detected	1	0	1	0	0	0	0	1	1		1	0	0		0	0	0		0					0					1	HIV negative					0	0	0		1	0
male	21	pulmonary	none	negative	RR-TB										0																				1	HIV negative					0	0	0		9	1
male	16	pulmonary	none	negative	RS-TB									0	0																				1	HIV negative					0	0	0		9	0
male	21	pulmonary	one-sided	3+	RR-TB										1	1	1	1	0		0	0	0	0											1	HIV negative						0	0		9	0
male	21	pulmonary	none	negative	RS-TB	TB not detected									0																				1	HIV negative						1	0	0	9	0
male	1	pulmonary	none	1+	RS-TB	TB detected	0	0							1	0	0	0	0	0															1	HIV negative						0	0	0	9	0
male	47	pulmonary	none	negative	TB not detected	TB not detected								0	0																				1	HIV negative					0	0	0		1	0
male	16	pulmonary	none	negative	TB not detected									0	0																				1	HIV negative					0	0	0		9	1
male	3	pulmonary	none	negative	TB not detected									0	0																				1	HIV negative					0	0	0		1	0
male	16	extrapulmonary	none	negative	TB not detected	TB not detected								1	1		1	0	1	0	0	0	0		0					0					1	HIV negative					0	0	0	0	1	0
male	16	pulmonary	none	negative	TB not detected									0	0																				1	HIV negative					0	0	0		1	0
male	16	pulmonary	none	negative	TB not detected									0																					1	HIV negative					0	0	0		1	0
male	1	pulmonary	none	negative	TB not detected	TB detected	1	1	1	1	1	1	1	1	1		1	0	1	0	0	0	0							0					1	HIV negative						1	0		9	1
male	1	pulmonary	none	negative	TB not detected	TB not detected								1	0		0	0	0	0										0					1	HIV negative					0	0	0		1	0
male	21	pulmonary	none	negative	RS-TB									0	0																				1	HIV positive	1	2	106	1		1	0	1	1	0		699
male	27	pulmonary	none	1+	RR-TB									1	1	1	1	0	1		0	0	0	0											1	HIV positive	1			1		0	0		9	0
male	3	pulmonary	none	negative	TB not detected									0	0																				1	HIV negative					0	0	0		1	0
male	27	pulmonary	none	3+	RS-TB	TB detected	0	0						1			0	0	0											0					1	HIV negative					0	0	0		1	0
male	1	pulmonary	none	3+	RS-TB									1	1	1	1	1	1																1	HIV positive	1	2	648	1		1	0	1	1	0	360	329	381
male	16	pulmonary	none	negative	RR-TB	TB not detected								1	1		1	1	1	1	0	0	0		0				0	0					1	HIV positive	1	2	407	1		1	0		1	0	396	74	388
male	1	pulmonary	none	negative	TB not detected	TB detected	1	1	1	0	0	0	0	1	1					1		0	0						0						1	HIV negative					0	1	0		9	1
male	1	pulmonary	none	negative	TB not detected									1			1	1	0	1					1					0					1	HIV negative					0	0	0		1	0
male	47	pulmonary	none	negative	TB not detected	TB detected	0	0	1	0	0	0	0	1	1		1	1	1	0	0	0	0		1				1	1	0	0			1	HIV negative					0	0	0		9	1
male	1	pulmonary	none	negative	TB not detected	TB detected	1	0	1	0	0	0	0	0	0																				1	HIV negative						1	0	1	9	1
male	21	pulmonary	none	negative	TB not detected	TB detected	0	0						0	0																				1	HIV positive	1	2		1	0	1	0	0	1	0	310	304
male	21	pulmonary	none	1+	RR-TB										1	1	1	1	1	1	0	0	0	0		1	0	0		0					1	HIV negative					0	0	0		1	0
male	21	pulmonary	none	3+	RS-TB	TB detected	0	0	1	0	0	0	0	1			0	0	0	0										0					1	HIV negative					0	0	0	0	9	0
male	16	pulmonary	none	3+	RS-TB	TB detected	0	0						1	1	1	0	0	0	0															1	HIV negative					0	0	0		1	0
male	3	pulmonary	none	negative	RR-TB	TB detected	1	1							1	1	1	1	1		0	0	0	0											1	HIV positive	1	1		1		0	0	0	1	1	394
male	3	pulmonary	none	negative	TB not detected	TB detected	1	1						3	1																				1	HIV positive	1	7		1	0	0	0	1	1	0	524	928
male	47	pulmonary	none	negative	TB not detected										3																				1	HIV positive	1	2		1		1	0	0	9	0	282	193	155
male	21	pulmonary	none	1+	RR-TB									0	3																				1	HIV negative					0	0	0		1	0
male	47	extrapulmonary	none	negative	TB not detected	TB not detected								0																					1	HIV negative					0	0	0		1	0
male	31	pulmonary	none	negative	RR-TB									0	0																				1	HIV positive				1	0	1	0	1	1	0	110	92	114
male	47	pulmonary	none	negative	RR-TB	TB detected	1	1	1	0	0	0		1	1		1	1			1	1	1	0											1	HIV negative					0	0	0		1	0
male	8	pulmonary	none	scanty	RR-TB	TB detected	1	1						1	1	1	1	1	1	0	0	0	0	0	0	0	1	0	0						1	HIV negative						0	0	0	9	0
male	3	pulmonary	none	negative	RS-TB									1			0	0	0	0										0					1	HIV negative					0	1	0		1	0
male	31	pulmonary	none	negative	TB not detected	TB not detected									0																				1	HIV negative						0	0	0	9	0
male	10	pulmonary	none	negative	TB not detected									0	0																				1	HIV negative					0	0	0	0	1	0
male	21	pulmonary	one-sided	negative	RR-TB	TB detected	1	1						1		1	1	1	1		1	1	1	0	0		0	0	0	0					1	HIV negative					0	1	0		1	0
male	8	pulmonary	none	1+	RR-TB									1	1		1	1	1		0	0	0		0					0					1	HIV negative					0	0	0		1	0
male	47	pulmonary	none	negative	RS-TB										0																				1	HIV negative						1	0		9	0
male	27	pulmonary	none	negative	TB not detected	TB not detected								0	0																				1	HIV negative					0	0	0	0	1	0
male	1	extrapulmonary	none	negative	RS-TB	TB detected	1	1						0	0																				1	HIV negative						0	0	0	9	1
male	47	pulmonary	none	negative	RS-TB										1	1	1	0	0	0															1	HIV negative						0	0	0	1	0
male	21	pulmonary	none	negative	RS-TB									1	1		0	0	0	0										0					1	HIV negative					0	0	0		1	0
male	16	pulmonary	none	negative	TB not detected	TB not detected								0	0																				1	HIV negative					0	0	0		1	0
male	21	pulmonary	none	3+	RR-TB	TB detected	1	1							1	1	1	1	1	1		0	0	0		0	0	0							1	HIV negative						0	0	0	9	1
male	47	extrapulmonary	none	negative	RR-TB	TB detected	1	1	1	0	0	0	0	1	1		1	1	1	0	0	0	0		1					0					1	HIV negative					0	0	0	0	9	1
male	47	pulmonary	none	negative	RS-TB	TB not detected								1		0	0	0	0																1	HIV negative						9	0	0	9	0
male	16	extrapulmonary	none	negative	TB not detected	TB not detected								0	0																				1	HIV negative					0	0	0	0	0	0
male	21	pulmonary	none	1+	TB not detected	TB detected	0	0						1	1		0	0	0											0					1	HIV negative					0	0	0	0	1	0
male	1	pulmonary	none	negative	TB not detected										0																				1	HIV negative					0	0	0	0	9	0
male	21	pulmonary	one-sided	scanty	RR-TB	TB detected	1	1	0					1	1		1	1	1	0	1	0	0		0					0					1	HIV negative					0	1	0		1	0
male	1	pulmonary	none	1+	RS-TB									0																					1	HIV negative						0	0		9	0
male	8	pulmonary	none	negative	TB not detected	TB not detected								0	0																				1	HIV negative						9	0		9	0
male	21	pulmonary	none	negative	TB not detected	TB not detected								0	0																				1	HIV negative					0	0	0		9	0
male	21	extrapulmonary	none	negative	TB not detected	TB not detected								0	0																				1	HIV negative					0	0	0	0	9	0
male	3	pulmonary	none	negative	TB not detected	TB detected	1	1						1	0		1	1	1	0	0	0	0		1					0					1	HIV negative					0	0	0		9	0
male	21	pulmonary	none	negative	RS-TB	TB not detected									0																				1	HIV negative					0	0	0		1	0
male	8	pulmonary	none	1+	RR-TB	TB detected	1	1						1	1		1	1	1	1	0	0	0		1					0					1	HIV negative					0	0	0		1	0
male	21	pulmonary	none	negative	RS-TB	TB not detected								3	0																				1	HIV negative					0	0	0	0	1	0
male	21	pulmonary	none	negative	RS-TB									0	0																				1	HIV negative					0	0	0		1	0
male	21	pulmonary	one-sided	3+	RR-TB	TB detected	1	1	1	0	0	0	0	1		1	1	1	0	0	0	0	1												1	HIV negative					0	0	0		1	0
male	25	pulmonary	none	negative	RR-TB									1	1																				1	HIV negative						0	0		9	1
male	8	pulmonary	none	scanty	RR-TB									1	1		1	1	1	1	1	1	1		1	1			1		0	0			1	HIV negative					0	0	0		1	0
male	1	pulmonary	one-sided	2+	RS-TB										1	0	0	0	0	0															1	HIV negative						0	0	0	9	0
male	3	pulmonary	none	2+	RS-TB									1		1	1	1	0	1	0	0	0	0		0	0	0							1	HIV positive	1	5	711	1		1	0	1	1	1	197	76	174
male	27	pulmonary	none	negative	TB not detected									0	0																				1	HIV negative					0	0	0		1	0
male	10	pulmonary	none	1+	RR-TB	TB detected	1	1	1	1	0	0	0	1	1		1	1	1	1	1	0	0		0					1					1	HIV negative					0	0	0	0	9	0
male	27	pulmonary	none	3+	RS-TB	TB detected	1	0						1	1	1	1	0	1	1	0	1	0	0											1	HIV negative					0	0	0		1	0
male	3	pulmonary	none	1+	RS-TB										1	1	1	1	0	1	0	0	0	0		0	0	0							1	HIV positive	1			1		1	0	1	9	0
male	21	pulmonary	none	1+	TB not detected	TB detected	1	0						1	1	0	1	0	0	0				0											1	HIV negative						0	0	0	9	0
male	21	pulmonary	none	negative	TB not detected									0	0																				1	HIV negative						1	0		1	0
male	1	pulmonary	one-sided	1+	RS-TB									1	1	1	0	0	0	0	0	0	0	0											1	HIV negative						0	0		9	1
male	1	pulmonary	none	negative	TB not detected	TB detected	0	1	1		0	0	0	1	1		1	1	0	1	0	0			0					0					1	HIV negative					0	1	0		9	0
female	2	pulmonary	none	negative	RS-TB	TB detected	0	0						0	1	0	0	0	0																1	HIV negative					0	0	0		0	0
male	10	pulmonary	none	negative	TB not detected	TB detected	1	0							0																				1	HIV negative					0	0	0		1	0
male	21	pulmonary	none	1+	RS-TB	TB detected	0	0						0	0																				1	HIV negative					0	0	0		1	0
male	3	pulmonary	two-sided	3+	RR-TB										1	1	1	1	1		0	0	0	0		1	0	0							1	HIV negative						1	0		1	1
male	21	pulmonary	one-sided	scanty	RR-TB										1	1	1	1	1		0	0	0	0		0	0	0	0						1	HIV negative						0	0		1	1
male	47	extrapulmonary	none	negative	TB not detected									0	0																				1	HIV negative					0	0	0	0	1	0
male	3	pulmonary	none	1+	RR-TB	TB detected	1	1							1	1	1	1	1		0	0	0	0											1	HIV negative						0	0	0	1	1
male	21	pulmonary	none	negative	TB not detected	TB detected	1	1							0																				1	HIV negative					0	0	0		1	0
male	27	pulmonary	none	2+	TB not detected										1	1	1	1	0	1		0	0	0		1	0	0							1	HIV negative						9	0		1	0
male	21	pulmonary	two-sided	2+	RR-TB									1	1	1	1	1	0		0	0	0	0											1	HIV negative					0	0	0		1	0
male	8	pulmonary	none	negative	RS-TB									1			0	0	1	0										0					1	HIV positive	0			0	0	1	0	0	1	0	639	519	754
male	27	pulmonary	none	negative	TB not detected									1	1		0	0	0											0					1	HIV negative					0	0	0	0	1	0
male	10	pulmonary	none	negative	TB not detected	TB not detected								0	3																				1	HIV negative					0	0	0		1	0
male	21	pulmonary	none	negative	TB not detected	TB detected	1	0						0	0																				1	HIV negative					0	1	0	0	1	0
male	1	pulmonary	none	1+	RR-TB	TB detected	1	0						0	0																				1	HIV positive	1	2	360	1		1	0	1	1	1	280	294	349
male	16	pulmonary	none	negative	TB not detected									1			1	0	0	1										0					1	HIV negative					0	0	0	1	9	0
male	10	pulmonary	none	negative	TB not detected	TB not detected																													1	HIV negative					0	0	0		1	0
male	47	pulmonary	none	negative	TB not detected									0	0																				1	HIV positive		2	240	1		0	0	0	0	0	92	202
male	21	pulmonary	none	negative	TB not detected	TB not detected			1	1	1	1	1	1	1	1	1	1	1		1	1	1	1					1	1					1	HIV negative					0	0	0		1	1
male	3	pulmonary	none	scanty	TB not detected									1	0		1	0	0	0	0	0	0		0					0					1	HIV negative					0	1	0	0	1	1
male	1	pulmonary	none	negative	TB not detected									0	0																				1	HIV positive	1	13			0	1	0		1	0	280	294	349
male	19	extrapulmonary	none	negative	TB not detected									1	0	1	1	1	1	1	0	0	0	1											1	HIV negative					0	0	0		1	0
male	16	pulmonary	none	2+	RS-TB	TB detected	0	0						1	1	1	0	0	0	0															1	HIV negative						0	0		9	0
male	47	pulmonary	none	negative	RR-TB									0	0																				1	HIV negative					0	1	0		1	0
male	21	pulmonary	none	negative	TB not detected	TB not detected									0																				1	HIV negative						1	0	0	9	0
male	3	pulmonary	none	negative	TB not detected									0	0																				1	HIV positive	1	2	255	1		0	0		1	0	344
male	16	pulmonary	none	1+										1			1	1	1	1	0	0	1		1				1	1					1	HIV positive	1	2		1	0	1	0	0	1	0	280	351	401
male	1	pulmonary	none	negative	RS-TB	TB detected	1	0						1	1		1	0	0	0	0	0	0		0					0					1	HIV positive	1	2		1		0	0	0	1	0	162	428
male	47	pulmonary	none	1+	RS-TB										1																				1	HIV positive	1	1	180	1		0	0		1	0	55
male	8	pulmonary	one-sided	negative	TB not detected	TB not detected								0	0																				1	HIV negative					0	0	0		1	0
male	1	pulmonary	none	negative	RS-TB	TB detected	1	1						1	1		1	0	0	0	0	0	0		0					0					1	HIV positive	1	2	480	1		0	0		1	0	162	428
male	16	extrapulmonary	none	1+	RR-TB	TB detected	1	1	1	0	0	0	0	1			1	1	1		0	0	0		1					0					1	HIV positive	1	2	1	0	0	0	0		1	0	19
male	21	pulmonary	none	negative	RS-TB	TB not detected								0																					1	HIV negative						0	0	0	1	0
male	21	pulmonary	none	negative	RR-TB									1	0	1	1	1	0	0	0	0	0	0											1	HIV negative					0	0	0		1	0
female	2	extrapulmonary	none	negative	TB not detected																														1	HIV negative					0	0	0		1	0
male	21	pulmonary	none	negative	TB not detected									1	1		1	1	0	0	0	0	0		0					0					1	HIV negative					0	0	0	0	9	0
male	21	pulmonary	none	1+	RR-TB										1	1	1	1	0	1	0	0	0	0	0	0	0	0							1	HIV negative						0	0	0	9	1
male	47	pulmonary	none	negative	TB not detected	TB not detected								0	0																				1	HIV negative					0	0	0		1	0
male	21	pulmonary	none	1+	RR-TB	TB detected	1	1	1	1	0	0	0	3	0																				1	HIV negative					0	0	0		1	1
male	21	pulmonary	one-sided	3+	RS-TB	TB detected	1	1						1	1	1	1	1	1	0		0	0		1	0	0								1	HIV positive	0			0		1	0	0	1	0			432
male	47	pulmonary	none	negative	RS-TB	TB not detected									3																				1	HIV negative						0	0	0	9	0
male	10	pulmonary	none	negative	RS-TB																														1	HIV negative					0	0	0		1	0
male	27	pulmonary	none	negative	RR-TB									0	0																				1	HIV negative						0	0	0	9	1
male	21	pulmonary	two-sided	1+	RS-TB	TB detected	0	0							1	0	0	0	0																1	HIV negative	0			0		0	0	0	9	0
male	3	pulmonary	two-sided	1+	RR-TB										1	1	1	1	1	1	0	0	0	0		1	0	0							1	HIV negative						0	0	0	1	1
male	47	pulmonary	none	negative	TB not detected	TB detected	1	0						0	0																				1	HIV negative					0	1	0	1	1	1
male	3	pulmonary	none	negative	RR-TB										1		1	1	1	1	0	0	0		0					0					1	HIV positive	1	7		1	0	0	0	0	0	0	66	59	155
male	16	pulmonary	none	scanty	RS-TB	TB detected	1	0							1	1	1	0	0		0	0	0	0		0	0	0	0	0					1	HIV negative						1	0	0	1	0
male	8	pulmonary	none	negative	TB not detected									1	0		1	0	1	0										0					1	HIV negative					0	0	0		1	0
male	31	pulmonary	none	negative	TB not detected										0																				1	HIV negative					0	0	0		1	0
male	47	pulmonary	none	negative	RS-TB	TB not detected								1			0	0	0	0										0					1	HIV negative					0	0	0		1	0
male	21	pulmonary	none	negative	RS-TB									1	1	1	1	0	0	0															1	HIV negative					0	0	0		1	0
male	21	pulmonary	none	2+	RR-TB	TB detected	1	1							1	1	1	1	0	1	0	0	0	0	0	0	0	0	0	0					1	HIV negative						0	0		1	0
male	1	pulmonary	none	negative	RR-TB	TB detected	1	1						0	0																				1	HIV negative					0	0	0	0	1	0
male	3	pulmonary	none	negative	TB not detected										0																				1	HIV negative					0	0	0	0	1	0
male	21	pulmonary	none	3+	RR-TB									0	0																				1	HIV negative					0	1	0		1	1
male	47	pulmonary	none	2+											1	1	1	1	1		0	0	0	0		0	0	0							1	HIV negative					0	0	0		1	0
male	1	pulmonary	none	negative	RR-TB										1	1	1	1	0	1															1	HIV positive	1	2	695	1		0	0		1	0	102	143	111
male	1	pulmonary	none	negative	TB not detected									0	0																				1	HIV positive	1	2		1		0	0	1	9	0
male	27	pulmonary	none	negative	TB not detected									1	1		1		1	1															1	HIV negative					0	0	0		1	0
male	16	pulmonary	none	negative	TB not detected									0																					1	HIV positive	1	2	251	1		0	0		1	0	326	406
male	27	pulmonary	one-sided	2+	RR-TB										1	1	1	0	0	1		0	1	0			0	0							1	HIV positive	1	2	390	1		1	0		9	0		107	845
male	8	pulmonary	none	3+	RS-TB	TB detected	0	0							1	0	0	0	0	0															1	HIV negative						0	0	0	9	0
male	27	pulmonary	none	negative	TB not detected	TB detected	0	0						0	0																				1	HIV negative					0	0	0		1	0
male	3	pulmonary	none	negative	RS-TB									1			1	0	1	0	0	0	0		0					0					1	HIV negative					0	0	0	0	1	0
male	47	pulmonary	none	1+	RS-TB	TB detected	1	0						1	3	1	1	0	1	1															1	HIV positive	1	2		1		0	0		1	0	127
male	10	pulmonary	none	negative	TB not detected										0																				1	HIV negative					0	0	0		1	0
male	3	pulmonary	none	negative	RS-TB									1	0		0	0	0	0										0					1	HIV negative					0	0	0		9	0
male	16	pulmonary	none	negative	RS-TB	TB not detected									0																				1	HIV negative						1	0	0	1	0
male	16	extrapulmonary	none	negative	TB not detected									3	0																				1	HIV negative						0	0		9	0
male	27	pulmonary	one-sided	negative	RR-TB										1	1	1	1	1		0	0	0	0											1	HIV negative					0	0	0		1	0
male	47	pulmonary	none	negative	TB not detected	TB not detected								0	0																				1	HIV negative					0	0	0		1	0
male	1	pulmonary	none	negative	TB not detected	TB detected	1	0						0	0																				1	HIV positive					0	0	0	1	1	0	161	261
male	3	extrapulmonary	none	negative	TB not detected	TB not detected								0	0																				1	HIV positive	1			1	0	0	0		1	0	399	377
male	1	pulmonary	none	negative	TB not detected									0	0																				1	HIV negative					0	1	0	0	1	0
male	27	pulmonary	none	2+		TB detected	1	1							1	1	1	1	1	1	0	0	0	1		1	0	0	0	1					1	HIV negative						0	0		1	0
female	2	pulmonary	none	negative	RS-TB									1	3		1	0	1	0										0					1	HIV negative					0	0	0		0	0
male	19	pulmonary	one-sided	negative	RS-TB									1		0	0	0	0	0															1	HIV positive	1	12		1		0	0		9	0
male	21	pulmonary	none	negative	TB not detected										0																				1	HIV negative					0	0	0		1	0
male	21	pulmonary	none	1+	RR-TB	TB detected	0	1							0																				1	HIV negative					0	0	0	1	1	0
male	21	pulmonary	none	negative	TB not detected	TB not detected								0	0																				1	HIV negative					0	0	0		1	0
male	1	pulmonary	none	negative	RS-TB									1			0	0	0											0					1	HIV negative					0	1	0		1	0
male	1	pulmonary	none	1+	RS-TB	TB detected	0	0							1	0	0	0	0	0															1	HIV negative						0	0	0	9	0
male	3	pulmonary	none	negative	TB not detected	TB not detected								0	0																				1	HIV negative					0	0	0		1	0
male	19	extrapulmonary	none	negative	TB not detected									0	3																				1	HIV negative					0	0	0	0	1	0
male	3	pulmonary	one-sided	1+	RR-TB									1	1	1	1	1	1		1	1	1	0		0	0	0	0	0					1	HIV negative					0	1	0		1	0
male	16	pulmonary	none	scanty	RS-TB									1	1		1	0	0	0	0	0	0	0	0					0					1	HIV negative					0	0	0		1	0
male	16	pulmonary	none	negative	RS-TB	TB not detected								0	0																				1	HIV negative						1	0		9	0
male	21	pulmonary	none	scanty	RS-TB	TB not detected								1		1	1	0	0	0															1	HIV negative					0	0	0		1	0
male	25	pulmonary	none	scanty											1		1	0																	1	HIV negative						0	0		1	0
male	47	pulmonary	none	negative	TB not detected									0																					1	HIV positive	1	2	258	1		0	0	0	1	0		486
male	21	pulmonary	none	negative	RR-TB	TB detected	1	0	1	0	0	0	0	1	0		1	1	1		0	0	0		0					0					1	HIV negative					0	0	0	0	1	1
male	8	pulmonary	none	negative	RS-TB	TB detected	0	0							1	0	0	0	0																1	HIV negative						0	0	0	9	0
male	3	pulmonary	none	negative	TB not detected	TB not detected								0	0																				1	HIV negative					0	0	0	0	9	0
male	47	extrapulmonary	none	negative	RR-TB									0	0																				1	HIV positive	1	2		1		0	0		1	0	177		412
male	47	extrapulmonary	none	negative	TB not detected										0																				1	HIV positive	1	1	190	1		9	0	1	1	0		175
male	21	pulmonary	none	negative	RR-TB									1		1	1	1	1	1															1	HIV negative					0	0	0		1	0
male	16	pulmonary	none	3+	RS-TB	TB detected	1	0	1	0	0	0	0	1			1	0	0	0	0	0	0							0					1	HIV negative					0	0	0		1	0
male	47	pulmonary	one-sided	3+	RR-TB									1	1		1	1	1	1	0	0	0		0	1			1						1	HIV negative					0	1	0		1	0
male	47	pulmonary	none	1+	RR-TB	TB detected	1	1							1	1	1	1	1	1	0	0	0	0		1	0	0							1	HIV negative						0	0	0	1	1
male	21	pulmonary	none	negative	RS-TB									1			1	0	0	0	0	0	0		0										1	HIV negative					0	0	0		1	0
male	3	extrapulmonary	none	negative	TB not detected	TB not detected								1	1		1	0	1	0	0	0	0		1										1	HIV negative					0	1	0	0	1	0
male	21	pulmonary	none	negative	RS-TB									0	0																				1	HIV positive	1	2	350	1		0	0	1	9	1	605	806	755
male	47	extrapulmonary	none	negative	TB not detected	TB not detected			1	0	0	0	0	1	1		1	1	0	0	1	0	0		1					0					1	HIV negative					0	0	0		1	0
male	16	pulmonary	none	negative	RS-TB	TB detected	0	0						0																					1	HIV negative					0	0	0		1	0
male	21	pulmonary	none	1+	RR-TB	TB detected	1	1	1	0	1	1	1	1	1		1	1	1	0	0	0	0		0					0					1	HIV negative						0	0	0	9	1
male	16	pulmonary	none	3+	RS-TB	TB detected	0	0	1	0	0	0	0	1	1		1	0	0		0	0	0		0					0					1	HIV negative					0	0	0		1	0
male	1	pulmonary	none	negative	TB not detected	TB not detected								0	0																				1	HIV negative					0	1	0	0	1	0
male	16	pulmonary	none	negative	RR-TB	TB detected	1	1						1			1	1	1		0	0	0	0						0					1	HIV negative					0	1	0		1	1
male	1	pulmonary	none	negative	TB not detected	TB not detected								0																					1	HIV negative					0	1	0		1	0
male	31	pulmonary	none	negative	RS-TB	TB detected	0	0						1		0	1	0	0	1															1	HIV positive				1	0	0	0		1	0
male	16	pulmonary	none	1+	RS-TB									1			1	0	0	0										0					1	HIV negative					0	0	0		1	0
male	21	pulmonary	one-sided	2+	RS-TB										1	1	1	0	1	0	0	0	0	1		1	1	0	1	1					1	HIV positive	1	2	360	1		1	0		9	1	443		344
male	47	pulmonary	none	negative	TB not detected									1		1	1	1	1	1										0					1	HIV negative					0	0	0	0	1	0
male	21	extrapulmonary	none	negative	TB not detected										0																				1	HIV positive						1	0		1	0			278
male	10	pulmonary	none	scanty																															1	HIV negative					0	0	0	0	1	0
male	1	pulmonary	none	negative	RS-TB									0	0																				1	HIV negative					0	0	0		1	0
male	47	pulmonary	none	negative	TB not detected	TB not detected			1	0	0	0	0	1	3		0	0	0	0										0					1	HIV negative					0	0	0		1	0
male	16	pulmonary	none	negative	RS-TB									1	0	0	0	0	0	0															1	HIV positive	1	2	318	1		0	0	1	1	0	291		248
male	10	pulmonary	none	negative	TB not detected									0	0																				1	HIV positive					0	0	0		1	0
male	47	pulmonary	none	3+	RS-TB	TB detected	0	0							3																				1	HIV positive	1	7		1	0	1	0	0	1	0
male	21	extrapulmonary	none	negative	TB not detected	TB not detected								0	0																				1	HIV negative					0	0	0	0	1	0
male	27	pulmonary	none	negative	RR-TB										1	1	1	1	1	1	0	0	1	1		1	0	0	1	1					1	HIV negative						1	0	1	1	1
male	19	pulmonary	none	negative	RS-TB										1																				1	HIV negative						0	0		9	0
male	47	pulmonary	none	negative	TB not detected	TB not detected								1	0		0	0	0	0										0					1	HIV negative					0	1	0	0	9	1
male	16	pulmonary	none	negative	TB not detected	TB not detected								0	0																				1	HIV negative					0	0	0		1	0
male	21	pulmonary	none	1+	RR-TB	TB detected	1	1							1	1	1	1	1		0	0		0		1	0	0							1	HIV positive	1	1	701	1		0	0	0	1	0	65	161	161
male	3	pulmonary	none	1+	TB not detected	TB detected	0	0						1	0		0	0	0											0					1	HIV negative					0	0	0		1	0
male	21	pulmonary	none	negative	RR-TB									1	0		1	0	0	0	0	0	0		0					0					1	HIV negative						0	0		9	1
male	3	pulmonary	none	negative	RS-TB	TB detected	1	0	1	0	0	0	0	1	1		1	1	0		0	0	0		0					0					1	HIV negative					0	0	0	0	1	0
male	21	pulmonary	none	negative	RS-TB										1		1	0																	1	HIV negative						9	0	0	1	0
male	3	pulmonary	none	negative	RS-TB	TB not detected								0	0																				1	HIV positive	1	2	197	1		0	0		1	0	98
male	1	pulmonary	none	negative	TB not detected	TB detected	1	1	1	1	0	0	0	0	0																				1	HIV negative					0	0	0		9	1
male	47	extrapulmonary	none	negative	TB not detected									0																					1	HIV negative					0	0	0		1	0
male	19	pulmonary	none	negative	TB not detected										0																				1	HIV negative						0	0		9	0
male	27	pulmonary	none	negative	TB not detected	TB not detected								0	0																				1	HIV negative					0	0	0	0	1	0
male	3	pulmonary	none	negative	RR-TB	TB detected	1	1							1	1	1	1	1		0	0	0	0											1	HIV negative						1	0		1	0
male	16	pulmonary	none	1+	RS-TB	TB detected	0	0						0	0																				1	HIV negative					0	0	0	0	1	0
male	1	pulmonary	none	negative	RR-TB									1	1		1	1		1	0	0	0		1					0					1	HIV negative					0	1	0		9	1
male	1	pulmonary	none	negative	TB not detected	TB not detected								0																					1	HIV positive	1	1	202	1		1	0	1	1	0	175	183	212
male	47	pulmonary	none	negative	RS-TB										0																				1	HIV negative					0	0	0		1	0
male	8	pulmonary	none	scanty	RS-TB									1	1	0	1	0	0																1	HIV negative						0	0	0	1	0
male	47	pulmonary	none	negative	TB not detected	TB not detected								1	0		0	0	0											0					1	HIV negative					0	0	0	0	1	0
male	16	pulmonary	none	1+	RS-TB	TB detected	0	0						1	1	0	0	0	0	0															1	HIV negative						9	0	1	9	0
male	47	pulmonary	none	negative	TB not detected									0																					1	HIV positive	1	2	290	1		0	0	1	1	0	318	407
male	3	pulmonary	none	negative	RR-TB	TB detected	1	1	1	0	0	0	0		1		1	1	0		0	0	0		0	1				0					1	HIV negative					0	0	0		1	0
male	27	pulmonary	none	negative	TB not detected									0	0																				1	HIV negative					0	0	0		1	0
male	1	pulmonary	none	3+	RS-TB	TB not detected			1					1	0		0	0	0	0															1	HIV negative					0	0	0		1	0
male	21	pulmonary	none	negative	TB not detected	TB detected	1	0							0																				1	HIV negative					0	0	0		1	0
male	1	pulmonary	none	negative	RS-TB									0	0																				1	HIV negative					0	0	0		1	0
male	21	pulmonary	none	1+	RR-TB	TB detected	1	0							1	1	1	1	1	0	0	0	0	0		1	0	0							1	HIV negative					0	0	0		1	0
male	1	pulmonary	none	1+	RR-TB	TB not detected								0	3																				1	HIV negative					0	0	0		1	0
male	1	pulmonary	none	negative	RR-TB	TB detected	1	1						0	0																				1	HIV negative						0	0	0	9	0
male	21	pulmonary	none	1+	RR-TB	TB not detected								1	0		1	1	1	0	0	0	0		1										1	HIV negative					0	0	0	0	1	1
male	1	pulmonary	none	negative	RS-TB	TB detected	1	0						1	1		1	0	0	0	0	0	0		1					0					1	HIV negative					0	0	0	0	1	0
male	21	pulmonary	none	2+	RR-TB										1	1	1	1	1		1	1	1	1		1									1	HIV negative					0	0	0		1	0
male	47	pulmonary	none	scanty	RS-TB	TB detected	1	0						0	0																				1	HIV negative					0	0	0	0	1	0
male	3	pulmonary	none	negative	TB not detected	TB detected	0	0						0	0																				1	HIV negative					0	0	0		1	0
male	21	pulmonary	none	negative	RR-TB	TB not detected			1	0	0	0	0	0	0																				1	HIV negative					0	0	0		1	0
male	3	pulmonary	none	negative	TB not detected	TB not detected								1	0		1	1	0	1	0	0	0		0					0					1	HIV negative					0	0	0		1	0
male	1	pulmonary	none	negative	TB not detected										0																				1	HIV negative					0	0	0		1	0
male	16	pulmonary	none	negative	TB not detected	TB not detected								0	0																				1	HIV negative					0	0	0		1	0
male	3	pulmonary	none	1+	RR-TB									0	0																				1	HIV negative					0	0	0	0	1	0
male	21	pulmonary	none	negative	TB not detected									0																					1	HIV negative					0	0	0	0	1	0
male	1	pulmonary	one-sided	1+	RS-TB	TB detected	0	0							1	0	0	0	0		0	0	0	0											1	HIV negative						0	0	0	9	0
male	8	pulmonary	none	negative	TB not detected	TB not detected								0	0																				1	HIV negative					0	0	0		1	0
male	10	pulmonary	none	negative	TB not detected									0	0																				1	HIV negative					0	0	0		1	0
male	21	pulmonary	none	1+	RS-TB										0																				1	HIV negative						1	0	0	1	0
male	16	pulmonary	none	negative	RS-TB	TB not detected								1	1	1	1	0	0	0	0	0	0	0	0		0	0							1	HIV negative						0	0		9	1
male	3	pulmonary	none	negative	RS-TB									0	3																				1	HIV negative					0	1	0	0	1	0
male	8	pulmonary	none	negative	TB not detected	TB not detected									0																				1	HIV negative						0	0	0	9	0
male	3	pulmonary	none	negative	TB not detected									1			1	1	0	1	0	0	0		0					0					1	HIV negative					0	0	0		1	0
male	16	pulmonary	none	negative	TB not detected	TB not detected								1	1		0	0	0	0										0					1	HIV negative					0	0	0	0	1	0
male	3	pulmonary	none	2+	RS-TB	TB detected	1	0						1	0	1	1	0	1																1	HIV negative						1	0	0	1	0
female	2	pulmonary	none	3+	RS-TB	TB detected	0	0						1	0		0	0	0	0				0											1	HIV negative					0	0	0		1	0
male	21	pulmonary	none	negative	RR-TB									0	0																				1	HIV negative					0	0	0		1	0
male	16	pulmonary	none	scanty	RR-TB									1	1		1	1	1	0	0	0	1	0				0	0	0					1	HIV positive	0			0		0	0	1	1	0	346
male	10	extrapulmonary	none	negative	RS-TB										0																				1	HIV negative					0	0	0		1	0
male	16	extrapulmonary	none	2+	RR-TB	TB detected	1	1							1	1	1	1	1		0	0	0	1											1	HIV positive	1	2	490	1		1	0	1	1	1		355	273
male	27	pulmonary	none	2+	RR-TB										1																				1	HIV negative						0	0		9	1
male	1	pulmonary	one-sided	negative	TB not detected	TB not detected			0					0																					1	HIV negative					0	0	0		9	0
male	10	pulmonary	none	negative	TB not detected									0	0																				1	HIV negative					0	0	0		1	0
male	3	pulmonary	none	negative	RR-TB									1	1		1	1	1	0	0	0	0		0					0					1	HIV positive	1	9		1	0	0	0	1	1	1	467	718
male	27	pulmonary	none	negative	RS-TB									1			1	0	0	0										0					1	HIV negative						0	0		9	1
male	47	extrapulmonary	none	negative	TB not detected	TB not detected									3																				1	HIV positive	1	8	191	1		0	0	0	1	0	3
male	8	pulmonary	none	1+	RS-TB	TB detected	0	0						1	1	0	0	0	0	0															1	HIV negative						0	0	0	9	0
male	31	pulmonary	one-sided	negative	RR-TB	TB detected	1	0							0																				1	HIV negative					0	0	0		1	0
male	47	extrapulmonary	none	negative	TB not detected	TB not detected								0	0																				1	HIV negative					0	0	0		1	0
male	21	pulmonary	none	1+	RR-TB									1		1	1	1	1	1	0	0	0	0	0		0	0							1	HIV negative						0	0		9	1
male	21	pulmonary	none	2+	RR-TB	TB detected	1	1						1		1	1	1	0	1	0	0	0	0											1	HIV positive	1	2	581	1		0	0	0	9	1	150	216	106
male	1	pulmonary	none	scanty	RR-TB									0	0																				1	HIV negative						0	0		9	1
male	47	pulmonary	none	negative	RR-TB									1	1	1	1	1	0		0	0	0	0											1	HIV positive	1	7	675	1		1	0	1	1	0	73	62	26
male	3	pulmonary	none	negative	RR-TB									1	1						0	0	0		0										1	HIV negative					0	1	0	1	1	0
male	47	pulmonary	none	negative	TB not detected									0	0																				1	HIV negative					0	0	0		1	0
male	47	extrapulmonary	none	negative	TB not detected	TB not detected								1	0		1	1	1	1										1					1	HIV negative					0	0	0	0	1	0
male	21	pulmonary	none	negative	RR-TB										0	0	0	0	0																1	HIV negative						0	0		9	0
male	25	pulmonary	none	1+	RS-TB	TB detected	0	0							0																				1	HIV negative						0	0	0	9	0
male	1	extrapulmonary	none	negative	TB not detected	TB not detected								0	0																				1	HIV negative					0	0	0	0	1	0
male	25	pulmonary	one-sided	1+	TB not detected	TB detected	0	0						1	1	0	1	0	1		0	0	0	0											1	HIV negative						0	0		1	0
male	1	pulmonary	none	3+	RR-TB	TB detected	1	1						1	1		1	1	1	1	0	0	0	0											1	HIV negative					0	0	0	0	1	0
male	1	pulmonary	none	negative	RS-TB	TB detected	1	0	1	0	0	0	0	0	0																				1	HIV negative					0	0	0	1	1	1
male	21	pulmonary	none	negative	TB not detected	TB detected	1	0						1	0		1	0	0	0	0	0	0		0					0					1	HIV negative					0	1	0		1	0
male	1	pulmonary	none	negative	TB not detected	TB not detected									0																				1	HIV negative					0	1	0		1	0
male	1	pulmonary	none	negative	RS-TB	TB detected	1	0						1	1		1	0	0										0						1	HIV positive	1	2		1		0	0		1	0	251	152	177
male	25	pulmonary	one-sided	3+	RR-TB										1	1	1	1	1																1	HIV negative						1	0	1	1	1
male	8	pulmonary	none	negative	RS-TB									0	0																				1	HIV negative					0	0	0	0	1	0
male	3	pulmonary	none	negative	RS-TB									0	0																				1	HIV negative					0	0	0		1	0
male	21	pulmonary	none	1+	RS-TB	TB detected	0	0						1	0																				1	HIV negative						0	0		9	0
male	8	pulmonary	none	negative	RS-TB	TB not detected									0																				1	HIV negative						0	0		9	0
male	19	pulmonary	none	1+	RS-TB	TB detected	0	0							1	0	0	0	0	0															1	HIV negative						0	0	0	9	0
male	27	pulmonary	none	2+	RR-TB										1	1	1	1	0	0	0	0	0	0		0	0	0							1	HIV negative					0	0	0		1	0
male	10	pulmonary	none	negative	TB not detected									0	0																				1	HIV negative					0	0	0		1	0
male	8	pulmonary	none	negative	TB not detected									0	0																				1	HIV negative						0	0	0	9	1
male	1	pulmonary	none	negative	TB not detected	TB detected	0	1						0	0																				1	HIV negative					0	1	0	0	9	1
male	3	pulmonary	none	negative	RR-TB	TB detected	0	1						0	0																				1	HIV negative					0	1	0	0	1	1
male	47	pulmonary	none	3+	RS-TB	TB detected	0	0						3	1	0	0	0	0																1	HIV positive	1			1	0	0	0	0	1	0
male	3	pulmonary	none	negative	TB not detected									0	0																				1	HIV negative					0	0	0	0	9	0
male	3	pulmonary	none	negative	RS-TB									1	0		0	0	0											0					1	HIV negative					0	1	0	1	9	0
male	47	pulmonary	none	negative	RR-TB	TB not detected								0	0																				1	HIV negative					0	0	0		1	1
male	21	pulmonary	none	negative	TB not detected	TB not detected								1	0	1	1	1	1	1	0	0	0	0											1	HIV negative					0	0	0		1	0
male	16	pulmonary	none	1+	RS-TB	TB not detected								0	0																				1	HIV negative					0	1	0	0	1	0
male	1	pulmonary	none	1+	RR-TB									1	1	1	1	1	1	1	0	0	0	0											1	HIV negative						1	0		9	0
male	3	pulmonary	none	3+	RR-TB										1	1	1	1	1	1															1	HIV negative					0	1	0		1	0
male	8	pulmonary	none	negative	RR-TB									0	0																				1	HIV negative					0	0	0		1	0
male	21	pulmonary	none	negative	TB not detected									0	0																				1	HIV negative					0	0	0	0	1	0
male	16	pulmonary	none	negative	RS-TB									0	0																				1	HIV negative					0	0	0		9	0
male	21	pulmonary	one-sided	1+	RS-TB	TB not detected								1	3	0	0	0	0	0															1	HIV negative						0	0	0	1	0
male	21	pulmonary	none	1+	RR-TB									1	0	1	1	1	1	1	0	0	0	0	0			0							1	HIV negative					0	0	0		1	0
male	47	pulmonary	none	negative	RR-TB	TB detected	1	1	1	0	0	0	0	1	1		1	1	1			0	0						0	0					1	HIV negative					0	0	0	0	9	1
male	21	pulmonary	none	negative	TB not detected	TB detected	1	1						3	0																				1	HIV negative					0	1	0		1	1
male	21	pulmonary	one-sided	1+	RR-TB	TB detected	1	0	1	0	0	0	0	1	1		1	1	1	0	0	0	0		0					0					1	HIV negative					0	0	0	0	1	0
male	16	pulmonary	none	negative	RR-TB									0	1	1	1	1	1		0	0	0	0		0	0	0	0						1	HIV positive	1	2	708	1		0	0	1	1	0	144	159	195
male	21	extrapulmonary	none	negative	TB not detected										0																				1	HIV negative						1	0	0	9	0
male	21	pulmonary	none	1+	RS-TB										1	1	1	0	0	0															1	HIV positive	1	2	210	1		1	0	0	1	0		328	323
male	1	pulmonary	none	negative	TB not detected									0																					1	HIV negative					0	0	0		1	0
male	16	extrapulmonary	none	negative	TB not detected									0																					1	HIV positive	1	2	246	1		0	0		1	0	291	164	195
male	19	pulmonary	none	negative	RR-TB									1	0	1	1	1	0	0	0	0	0	0	0		0	0							1	HIV negative						0	0		1	0
male	27	pulmonary	none	negative	RR-TB										3																				1	HIV negative					0	0	0		1	0
male	21	pulmonary	none	negative	TB not detected	TB not detected								0																					1	HIV negative					0	1	0		1	0
male	8	pulmonary	none	negative	TB not detected									0	1	0	0	0	0	0															1	HIV negative						0	0	0	9	0
male	3	pulmonary	none	negative	TB not detected									0																					1	HIV negative						0	0		1	0
male	27	pulmonary	none	negative	RR-TB										1	1	1	1	1	0	0	0	0	0		0	0	0							1	HIV negative						1	0		1	1
male	3	pulmonary	none	1+	RS-TB	TB detected	1	0	1	0	0	0	0	1	1		1	0	1		0	0	0	0					0	0					1	HIV negative					0	0	0	0	1	0
male	47	extrapulmonary	none	negative	RS-TB	TB not detected								0	0																				1	HIV negative					0	0	0		1	0
male	47	pulmonary	none	negative	RS-TB	TB not detected								1	1	1	1	0	0																1	HIV negative						1	0		9	1
male	16	pulmonary	none	negative	RS-TB									0	0																				1	HIV negative					0	0	0	0	1	0
male	21	pulmonary	none	negative	TB not detected									0	0																				1	HIV negative					0	0	0		1	0
male	47	pulmonary	none	negative	TB not detected	TB detected	1	0							0																				1	HIV negative					0	0	0	0	1	1
male	16	pulmonary	none	negative	TB not detected									0	0																				1	HIV negative					0	0	0		1	0
male	16	pulmonary	none	negative	RS-TB									0	0																				1	HIV negative					0	0	0	0	1	0
male	16	pulmonary	none	negative	TB not detected									0	0																				1	HIV positive	1			1	0	0	1	0	1	0
male	21	pulmonary	none	2+											1	1	1	1	0	0															1	HIV negative					0	1	1		1	0
male	21	pulmonary	one-sided	negative											1	1	1	1	1	1	0	0	0	0		0	0	0							1	HIV negative					0	0	1		1	0
male	3	pulmonary	one-sided	negative	RR-TB										1	1	1	1	1	0	0	0	0	0	0	0	0	0							1	HIV negative						0	1		9	1
male	21	pulmonary	none	negative	RS-TB										1	1	1	0	1																1	HIV negative					0	1	1	0	1	0
male	1	pulmonary	none	negative	RS-TB	TB not detected								1			0	0	0	0										0					1	HIV negative					0	0	1		1	0
male	21	pulmonary	one-sided	negative	TB not detected									0	0																				1	HIV negative					0	0	1		1	0
male	16	pulmonary	none	negative	RS-TB	TB not detected									1	0	0	0	0	0															1	HIV negative						1	1	0	1	0
male	47	pulmonary	none	negative	RR-TB	TB detected	1	1						0	0																				1	HIV positive	1	1	702	1		1	1		9	1	328	341	301
male	1	pulmonary	none	negative	TB not detected	TB not detected								0	0																				1	HIV negative					0	0	1		1	0
male	21	pulmonary	none	negative	TB not detected									0	0																				1	HIV negative					0	0	1		1	0
male	47	pulmonary	none	negative	RR-TB	TB detected	1	1						1	1	1	1	1	0	0	0	0	0	0											1	HIV negative					0	0	1		1	0
male	1	pulmonary	none	negative	RR-TB									1	1	1	1	1	0	1	0	0	0	1		1	0	0	0	0					1	HIV positive	1	2	442	1		0	1		1	0	297	231	267
male	16	pulmonary	none	negative	TB not detected	TB not detected								1			1	1	0	1										1					1	HIV negative					0	0	1		9	0
male	21	pulmonary	none	negative	RS-TB									0																					1	HIV negative						0	1	0	9	0
male	1	pulmonary	none	1+	RR-TB	TB detected	1	1	1	0	0	0	0	1	0		1	1	1	0	0	0	1		0					0					1	HIV positive	1	2	390	1		1	1		1	0	122	177
male	47	pulmonary	none	1+	RR-TB	TB detected	1	1	1	0	0	0	0	1			1	1	0	0	0	0	0		0										1	HIV positive	1	2	300	1	0	0	1	1	1	0	268
male	27	pulmonary	none	negative	TB not detected	TB not detected								0	0																				1	HIV negative					0	0	1		1	0
male	21	pulmonary	none	negative	TB not detected									1	0		1	1	1		0	0	0		1					0					1	HIV negative					0	1	1	0	1	0
male	47	extrapulmonary	none	negative	TB not detected									0																					1	HIV positive	1	2	290	1		0	1		1	0	164	157
male	47	pulmonary	none	negative	TB not detected									0	0																				1	HIV negative					0	0	1		1	0
male	47	pulmonary	one-sided	1+	RR-TB										1	1	1	1	0	0	0	0	0	0		0	0	0		0					1	HIV negative						0	1	0	1	1
male	21	pulmonary	none	2+	RS-TB	TB detected	1	1	1	0	0	0	0	1			1	1	0	0	0	0	0	0		0				0	0				1	HIV negative					0	0	1		1	0
male	3	pulmonary	none	negative	RR-TB									1			1	1	1	0	0	0	0		0					0					1	HIV negative						0	1		9	1
male	8	pulmonary	none	2+	RS-TB	TB detected	0	0						1	3		0	0	0	0										0					1	HIV negative					0	0	1		1	0
male	27	pulmonary	none	2+											1	1	1	1	0	1	0	0	0	0		1	0	0	1	1					1	HIV negative					0	1	1		1	0
male	16	extrapulmonary	none	negative	RS-TB	TB not detected								1	0		1	0	0	0	0	0	0		0					0					1	HIV negative						0	1		9	1
male	1	pulmonary	none	2+	RS-TB	TB detected	0	0						1	1		0	0	0	0										0					1	HIV negative					0	0	1		1	0
male	21	pulmonary	one-sided	scanty	RS-TB									1	0	0	0	0	0	0															1	HIV negative						0	1		1	0
male	3	pulmonary	none	negative	RR-TB	TB not detected								0	0																				1	HIV negative					0	1	1	0	1	1
male	1	pulmonary	one-sided	negative	TB not detected									1	0		1	1	0	1	0	0	0		0					0					1	HIV positive	1	2	480	1		1	1		9	1	407	441
male	1	pulmonary	none	1+	RS-TB									0	0																				1	HIV negative					0	0	1		1	0
male	21	extrapulmonary	none	negative	TB not detected	TB not detected									0																				1	HIV negative					0	0	1		1	0
male	31	extrapulmonary	9	negative										1	3																				1	HIV negative						9	9		9
male	21	pulmonary	none	1+	TB not detected									0	0																				1	HIV negative						9	9		9
male	31	pulmonary	none	negative	TB not detected										0																				1	HIV negative						9	9		9
male	1	pulmonary	none	negative	RS-TB									1	0	0	0	0	0	0															1	HIV positive	1			1	0	9	9		1	0
male	21	pulmonary	none	negative	RS-TB	TB detected	1	0						1	1		1	0	0	0	1	0	0		0					0					1	HIV negative						9	9		9
male	10	pulmonary	none	negative	TB not detected									0	0																				1	HIV negative					0	9	9		1	0
male	31	pulmonary	none	negative	TB not detected									1	0	1	1	1	1																1	HIV negative						9	9		9
male	31	extrapulmonary	9	negative	RS-TB									1		0	0	0	0	0															1	HIV positive	0			1		9	9		9
male	31	pulmonary	none	negative	RS-TB											1	1	0	0	0		0	1	1		0	0	0	1	1					1	HIV negative	0			0		9	9	1	9
male	10	pulmonary	none	negative	RS-TB																														1	HIV negative						9	9		9
male	3	pulmonary	none	negative	RR-TB										1																				1	HIV negative						9	9		9
male	31	pulmonary	none	1+	RR-TB									3																					1	HIV negative						9	9	0	9
male	31	extrapulmonary	9	negative	TB not detected																														1	HIV positive	1			1		9	9	0	9
male	27	pulmonary	none	negative	TB not detected	TB detected	1	0						0	0																				1	HIV negative					0	9	9	0	1	0
male	27	pulmonary	none	2+	RR-TB										1	1	1	1	1	1	0	0	1	1		1	0	0	1	1					1	HIV positive	1			1		9	9	1	9
male	16	pulmonary	none	negative	RS-TB									1	3	1	1	0	0																1	HIV negative						9	9		1	0
male	27	pulmonary	one-sided	negative	RS-TB									0	0																				1	HIV negative						9	9		9	0
male	47	pulmonary	none	negative	TB not detected	TB detected	1	1						0																					1	HIV positive	1	2		1		9	9		9	0	21
male	21	pulmonary	none	negative	TB not detected	TB not detected								1		1	1	1	0	0															1	HIV negative						9	9		9
male	21	pulmonary	none	negative	RR-TB																														1	HIV negative						9	9		9
male	27	pulmonary	none	3+	TB not detected										1	1	1	1	1	0		0	0	0	0	1	0	0							1	HIV negative					0	9	9		1	0
male	21	pulmonary	none	2+	RS-TB										1	0	0	0	0		0	0	0	0		0	0	0	0						1	HIV negative						9	9		9	0
male	16	pulmonary	none	negative	RR-TB									1	0	1	1	1	1	0	0	0	0	0											1	HIV negative					0	9	9		1	0
male	16	pulmonary	none	negative	TB not detected										0																				1	HIV positive	1			1		9	9		9
male	31	pulmonary	none	negative	RS-TB									1		0	0	0	0	0																9						9	9	0	9
male	21	pulmonary	none	negative	TB not detected										0																				1	HIV negative					0	9	9	0	1	0
male	21	extrapulmonary	9	negative	TB not detected										0																				1	HIV negative						9	9		9
male	21	pulmonary	one-sided	negative	RR-TB										1	1	1	1	1	1	0	0	0	0		0	0	0							1	HIV negative						9	9		1	1
male	10	pulmonary	none	negative	RS-TB									0	0																				1	HIV negative					0	9	9		1	0
male	21	extrapulmonary	9	negative	TB not detected										0																				1	HIV negative						9	9		9
male	31	extrapulmonary	9	negative	TB not detected									0																						9						9	9	0	9
male	31	pulmonary	none	negative	TB not detected										1	1	1	1	1	1															1	HIV negative						9	9	0	9
male	10	pulmonary	none	negative	TB not detected										0																				1	HIV negative					0	9	9		1	0
male	21	pulmonary	none	negative	TB not detected																														1	HIV negative						9	9		9
male	31	extrapulmonary	9	negative	RR-TB												1	1																	1	HIV negative						9	9	0	9
female	21	pulmonary	none	negative	TB not detected																														1	HIV positive						9	9		9
male	31	pulmonary	none	negative	TB not detected									0	0																				1	HIV positive	1	3		1		9	9	0	9
male	16	pulmonary	none	1+	RS-TB	TB detected	0	0							1	1	1	0	0	0															1	HIV positive	1	1		1		9	9	0	1	0	149	483
male	31	pulmonary	none	negative	RS-TB									1			0	0	0	0										0					1	HIV negative						9	9		9
male	14	extrapulmonary	none	negative	TB not detected										0																				1	HIV negative						9	9		9	0
male	21	pulmonary	none	negative	RS-TB										1		1	0	0		0	0	0		0					0					1	HIV negative						9	9		9
male	3	pulmonary	none	negative	RS-TB									0	0																				1	HIV negative						9	9		9
male	3	pulmonary	none	negative	TB not detected										0																				1	HIV positive					0	9	9	0	1	0
male	31	pulmonary	none	2+	RS-TB	TB detected	1	1						1			1	1	0	0	0	0	0	0				0							1	HIV negative						9	9		9
male	8	pulmonary	none	1+	RS-TB										1																				1	HIV negative						9	9	0	9	0
male	31	pulmonary	none	negative	RS-TB									0																					1	HIV negative						9	9	0	9
male	47	pulmonary	none	negative	RR-TB									0	0																				1	HIV negative						9	9		1	0
male	31	pulmonary	none	negative	RS-TB									0	0																				1	HIV negative						9	9		9
male	31	pulmonary	none	2+	RS-TB									1		0	0	0	0	0															1	HIV negative						9	9	0	9
male	21	pulmonary	none	1+	RS-TB										0																				1	HIV negative						9	9		9	0
male	21	extrapulmonary	none	negative	TB not detected									1	1																				1	HIV negative					0	9	9	0	1	0
male	8	pulmonary	none	negative	TB not detected	TB detected	1	1	0					0	0																				1	HIV negative						9	9		9
male	21	pulmonary	none	negative	TB not detected	TB not detected								0	0																				1	HIV negative						9	9		9
male	47	pulmonary	one-sided	negative	RS-TB										0																				1	HIV positive	1	2	3	1		9	9	1	1	0
male	21	pulmonary	9	2+	RS-TB	TB detected	0	0							1	0	0	0	0	0															1	HIV negative						9	9		9
male	21	pulmonary	none	negative	RR-TB										0																				1	HIV positive	0			0	0	9	9		1	1		114
male	21	pulmonary	none	1+	RS-TB									0	0																				1	HIV negative						9	9		9
male	10	pulmonary	none	negative	TB not detected										0																				1	HIV negative					0	9	9	0	1	0
male	21	pulmonary	none	negative	RR-TB										1	0	1	0	0	0	0	0	0	0		1	0	0							1	HIV negative						9	9		9
male	31	pulmonary	none	1+	RS-TB	TB detected	1	0						0																					1	HIV negative						9	9	0	9
male	21	pulmonary	none	1+	RR-TB	TB detected	1	1						0		1	1	1	1																1	HIV negative						9	9		9
male	21	pulmonary	none	negative	TB not detected									0	0																				1	HIV negative						9	9		1	0
female	21	pulmonary	none	negative	RS-TB									1		0	1	0	0	0	0	0	0	0		0	0								1	HIV negative						9	9		9
male	21	pulmonary	none	negative	TB not detected																														1	HIV negative						9	9	0	9
male	21	pulmonary	none	negative	TB not detected									0	0																				1	HIV negative						9	9		9
male	10	pulmonary	none	negative	TB not detected																														1	HIV negative						9	9		9
male	8	pulmonary	none	1+	RR-TB	TB detected	1	1						1		1	1	1	1	1	0	0	0	0		1	0	0							1	HIV negative						9	9		9	1
male	21	pulmonary	none	negative	RR-TB																														1	HIV negative						9	9		9
male	31	pulmonary	none	negative											1	1	1	1	1		0	0	0	0		0	0	0	0						1	HIV negative						9	9		9
male	31	pulmonary	none	1+	RS-TB																														1	HIV positive	1	7		1		9	9	1	9
male	31	extrapulmonary	9	negative	TB not detected									3																						9						9	9	1	9
male	31	pulmonary	none	1+	RR-TB	TB detected	1	1						1	1	1	1	1	1	1	0	0	0	0		1	0	0							1	HIV negative						9	9		9
male	16	pulmonary	none	negative	TB not detected									0	0																				1	HIV positive	1	2	149	1		9	9	1	1	0	357
male	3	pulmonary	none	scanty	RR-TB									1	1	1	1	0	0	0	0	0	0	0											1	HIV negative						9	9		9	1
male	16	pulmonary	none	negative	RS-TB									1	1	1	1	0	0																1	HIV positive	1	1	450	1		9	9	1	1	0	368
male	21	pulmonary	none	2+	TB not detected	TB detected	1	1							1	1	1	1	1	1	0	0	0	0		1	0	0							1	HIV negative						9	9	0	1	1
male	10	pulmonary	none	negative	TB not detected																														1	HIV negative						9	9		9
male	10	pulmonary	none	negative	RS-TB									0																					1	HIV positive	0			1		9	9	0	9
male	21	pulmonary	none	negative	RS-TB									1	1		0	0	0	0	0	0	0		0					0					1	HIV negative						9	9		9
male	21	pulmonary	none	negative	TB not detected									0	0																				1	HIV negative						9	9		9
male	19	pulmonary	none	negative	RS-TB										0																				1	HIV negative						9	9		9	0
male	31	pulmonary	none	2+	RS-TB									1		0	0	0	0	0															1	HIV negative						9	9		9
male	31	pulmonary	none	negative	TB not detected																														1	HIV negative						9	9		9
male	21	pulmonary	none	negative	TB not detected	TB not detected								0	0																				1	HIV negative						9	9		9
male	31	extrapulmonary	9	negative	RS-TB									1			1	1	1	0										0					1	HIV negative						9	9		9
male	21	pulmonary	none	negative	TB not detected	TB detected	0	0						1	1		1	0	1	0	0	0	0		0					0					1	HIV negative						9	9		9
male	21	extrapulmonary	9	negative	TB not detected	TB not detected								1		1	1	1	0	1	0	0	0	0											1	HIV negative						9	9		9
male	25	pulmonary	none	3+	RS-TB										1	0	1	0	0	0															1	HIV negative					0	9	9	0	1	0
male	47	pulmonary	none	negative	TB not detected									0																					1	HIV negative						9	9		9	0
male	31	pulmonary	none	negative	TB not detected									3																						9						9	9	0	9
male	25	pulmonary	none	1+		TB detected	0	0									0	0																	1	HIV negative						9	9		9
male	16	pulmonary	none	1+	RS-TB																														1	HIV positive	1	2	5	1		9	9		1	0	229
male	3	pulmonary	none	negative	RS-TB									0																					1	HIV negative						9	9		9
male	10	extrapulmonary	none	negative	TB not detected									3	0																				1	HIV negative						9	9	0	9
male	47	extrapulmonary	none	negative	TB not detected										0																				1	HIV negative						9	9		9	0
male	21	pulmonary	none	1+	RS-TB	TB detected	1	1						1	1	1	1	1	1		0	0	0	0											1	HIV positive	1	2	578	1		9	9	1	1	0
male	31	extrapulmonary	9	negative	RS-TB									3																					1	HIV negative						9	9	0	9
male	21	pulmonary	none	negative	TB not detected									0																					1	HIV negative						9	9		9
male	21	pulmonary	none	negative	RS-TB	TB detected	1	0							0																				1	HIV negative					0	9	9		1	0
male	21	pulmonary	none	negative	RS-TB									0	0																				1	HIV negative					0	9	9		1	0
male	25	pulmonary	one-sided	negative										0																					1	HIV negative						9	9		9
male	21	pulmonary	none	negative	TB not detected											1	1	1	1	1															1	HIV negative						9	9		9
male	21	pulmonary	none	1+	RS-TB	TB detected	1	0							1		1	0																	1	HIV negative						9	9		1	0
male	10	pulmonary	none	negative	TB not detected																														1	HIV negative						9	9		9
male	21	pulmonary	none	1+	RR-TB	TB detected	1	1							1		1	1			0	0	0	0											1	HIV negative						9	9	0	1	0
male	27	pulmonary	none	negative	RS-TB									1	0	1	1	0	0	0															1	HIV negative					0	0	9		1	0
male	10	pulmonary	none	negative										0																					1	HIV negative						9	9		9
male	31	pulmonary	one-sided	negative	RR-TB									1		1	1	1	1		0	0	0	0											1	HIV negative						9	9	0	9
male	27	pulmonary	none	1+	RR-TB										1	1	1	1	1	1		0	0	0		1	0	0							1	HIV negative					0	9	9		1	0
male	21	pulmonary	none	negative	RS-TB									1		1	1	0	0	0	0	0	0	0	0	0	0	0	0	0					1	HIV negative						9	9		9
male	21	pulmonary	none	1+	RS-TB																														1	HIV negative						9	9		9
male	47	pulmonary	none	negative	TB not detected									0	0																				1	HIV negative						9	9	1	9	0
male	31	pulmonary	none	negative	TB not detected	TB not detected								1		1	1	1	1	0	0	0	0	0											1	HIV negative						9	9		9
male	31	pulmonary	none	negative	TB not detected	TB not detected								1			1	1	0	1										0					1	HIV positive				1		9	9		9
male	21	pulmonary	none	1+	RS-TB										0																				1	HIV negative						9	9		9	0
male	21	pulmonary	9	negative	TB not detected												1			1															1	HIV negative						9	9		9
male	21	pulmonary	none	negative	RS-TB																														1	HIV negative						9	9		9
male	31	pulmonary	none	1+	RR-TB																														1	HIV negative						9	9	0	9
male	21	pulmonary	none	negative	TB not detected									0	0																				1	HIV negative						9	9		9
male	10	pulmonary	two-sided	negative	RS-TB									0																					1	HIV negative						9	9		9
male	21	pulmonary	one-sided	3+	RR-TB									1	1	1	1	1	0	1	0	0	0	0											1	HIV negative						9	9		9	1
male	31	pulmonary	none	1+	RS-TB									3																					1	HIV positive						9	9	0	9
male	21	pulmonary	none	negative	RS-TB										1																				1	HIV negative						9	9		9
male	21	pulmonary	9	negative	TB not detected	TB not detected									0																				1	HIV negative						9	9		9
male	21	pulmonary	none	negative	TB not detected																														1	HIV negative						9	9	0	9
male	47	pulmonary	none	negative	TB not detected	TB detected	1	1	1	0	0	0	0	1	1		1	1	1	0	0	0	0		1										1	HIV negative						9	9		9
male	3	pulmonary	none	negative	RR-TB										1	1	1	1	0	0	0	0	0	0		0	0	0							1	HIV positive	1	2	585	1	0	9	9	0	9	1		547	752
male	31	pulmonary	none	negative	RS-TB									0																					1	HIV negative						9	9	0	9
male		pulmonary	none	negative	TB not detected	TB detected	1	1	1	1	1	1	1	0	0																				1	HIV negative						9	9		9
male	31	pulmonary	none	negative	RR-TB	TB detected	1	0	1	0	0	0	0	1	1		1	1	0		0	0	0		0					0					1	HIV positive	1			1		9	9		9
male	21	pulmonary	none	negative	TB not detected											1	1	1	1																1	HIV negative						9	9		9
male	47	pulmonary	none	negative	TB not detected									1			1	1	1	1	0	0	0		1					0					1	HIV negative						9	9		9
male	31	pulmonary	none	negative	RR-TB									1		1	1	1	1	1															1	HIV negative						9	9	0	9
male	8	pulmonary	none	negative	RS-TB									1	1	1	1	0	0	0															1	HIV negative						9	9		9	0
male	31	pulmonary	none	negative	RS-TB									0																					1	HIV negative						9	9	0	9
male	21	pulmonary	none	scanty	RR-TB	TB detected	1	1							0																				1	HIV negative					0	9	9		1	0
male	31	pulmonary	none	negative	TB not detected									0	0																				1	HIV negative						9	9		9
male	21	pulmonary	one-sided	2+	RS-TB									1		1	1	0	0	0															1	HIV negative						1	9		9	1
male	31	pulmonary	none	negative	RS-TB									1	1		0	0	0										0						1	HIV negative						9	9		9
male	21	pulmonary	none	negative	TB not detected									0	0																				1	HIV negative						9	9		9	0
male	47	pulmonary	none	2+	RS-TB	TB detected	1	0						1	1	1	1	0	0	0	0	0	0	0											1	HIV negative					0	9	9		1	0
male	47	pulmonary	none	3+	RS-TB										1	0	0	0	0	0															1	HIV positive	1	2			0	9	9	0	1	0	320	353
male	31	pulmonary	none	negative	RR-TB	TB not detected								1		1	1	1	1	1	0	0	0	0		0	0								1	9						9	9	0	9
male	21	pulmonary	none	scanty	RS-TB									1		1	1	0	0	0	0	0	0	0	0	1	0	0							1	HIV negative						9	9		9
male	31	pulmonary	none	3+	RS-TB									1	1	1	1	1	1	0															1	HIV positive	1			1		9	9	1	9
male	31	pulmonary	none	negative	RS-TB									1		1	1	0	0	0	0	0	0	0		0	0								1	HIV negative						9	9	1	9
male	21	pulmonary	none	negative	TB not detected									0	0																				1	HIV negative						9	9		1	0
male	47	pulmonary	none	negative	RS-TB									0	0																				1	HIV positive	1	2	180	1	0	9	9	0	1	0		283	392
male	10	pulmonary	none	negative	TB not detected										0																				1	HIV negative					0	9	9		1	0
male	19	extrapulmonary	none	negative	TB not detected										0																				1	HIV negative						9	9		9	0
male	31	pulmonary	none	scanty	RS-TB									1		1	1	0	1	0	0	0	0	0		0	0								1	HIV negative						9	9	1	9
male	21	extrapulmonary	9	negative	TB not detected									0																					1	HIV negative						9	9		9
male	31	pulmonary	none	negative	RR-TB	TB detected	1	1						1	0						0	0	0	0											1	HIV negative						9	9		9
male	21	pulmonary	none	negative	TB not detected									0	0																				1	HIV positive						9	9		9
male	47	pulmonary	none	1+	TB not detected	TB not detected								1	1	1	1	1	0	1	0	0	0	0	0	0	1	0	0	0					1	HIV positive	1	1	96	1		9	9	0	9	0	281
female	21	pulmonary	none	negative	TB not detected									1		0	0	0	0	0															1	HIV negative						9	9		9
male	31	pulmonary	none	negative	RR-TB	TB detected	1	1							1	1	1	1	1		0	0	0	0			0	0	0						1	HIV negative						9	9		9
male	3	pulmonary	none	negative	RR-TB									1			0	1	0	0	0	0	0		1					0					1	HIV negative						9	9		9
male	47	pulmonary	none	3+	RS-TB										1	1	1	1	0	1	0	0	0	1		1	0	1	1	1					1	HIV positive	1	1	708	1		9	9	1	1	0	215		253
male	1	pulmonary	none	3+	RR-TB	TB detected	1	0							1	1	1	1	0	0	0	0	0	0		0		0							1	HIV negative						9	9		9	1
male	31	pulmonary	none	1+	RS-TB									1	1					0															1	HIV negative						9	9		9
male	21	pulmonary	none	4+	RS-TB									0																					1	HIV negative						9	9		9
male	21	pulmonary	none	negative	RS-TB	TB detected	0	0							1	0	0	0	0																1	HIV negative						9	9	0	1	0
male	21	pulmonary	none	negative	RS-TB										1	1	1	0	0	0	0	0		0	1	0	0	0							1	HIV negative						9	9		1	0
male	31	pulmonary	none	1+	RR-TB									1	0						1	0	1	0					0	0					1	HIV negative						9	9		9
male	1	pulmonary	none	2+	RS-TB	TB detected	1	0						1	1	0	0	0	0	0	0	0	0	0											1	HIV negative						9	9		9	0
male	31	pulmonary	none	negative	RS-TB											1	0	1	1																1	HIV positive	1			1		9	9	1	9
male	21	pulmonary	none	2+	RS-TB									0																					1	HIV negative						9	9		9
male	31	pulmonary	none	negative	RS-TB									0																						9						9	9	0	9
male	10	pulmonary	none	4+																															1	HIV negative						9	9		9
male	21	pulmonary	none	negative	TB not detected									0	0																				1	HIV negative						9	9		9	0
male	16	pulmonary	two-sided	1+		TB detected	0	0						1	1	0	0	0	0																1	HIV negative						9	9		9	0
male	10	pulmonary	none	negative	TB not detected									0	0																				1	HIV negative						9	9		9
male	31	pulmonary	none	negative	RS-TB									0	0																				1	HIV negative						9	9		9
male	10	pulmonary	one-sided	negative	RS-TB									1	0	1	1	1	1	0	0	0	0	0			0								1	HIV negative						9	9	0	1	0
male	16	pulmonary	none	negative	TB not detected	TB detected	1	1						0	0																				1	HIV positive	1			1		9	9		9
male	21	pulmonary	none	negative	RS-TB											1	1	1	1	0	1	0	0	0	0	0	0	0							1	HIV negative						9	9		9
male	8	pulmonary	none	negative	TB not detected									1	0	0	0	0	0	0															1	HIV negative						9	9		9	0
male	21	pulmonary	none	negative	RS-TB									0	0																				1	HIV negative						9	9		9	0
male	21	pulmonary	none	negative	TB not detected										0																				1	HIV negative						9	9		9	0
male	31	pulmonary	none	negative	TB not detected									0	0																				1	HIV negative						9	9		9
male	31	pulmonary	one-sided	1+										1	1	1	1	0	1	1	0	0	1	1		0	0	0	1	1					1	HIV negative						9	9		9
male	10	pulmonary	none	negative	RS-TB									0																					1	HIV negative						9	9		9
male	31	extrapulmonary	9	negative	TB not detected									0																					1	HIV negative						9	9		9
male	47	pulmonary	none	negative	TB not detected																														1	HIV negative						9	9		9
male	21	pulmonary	none	negative	TB not detected									0																					1	HIV negative						9	9		9
male	47	pulmonary	none	2+	RR-TB									1	1						0	0	0	0		1	1	0	0						1	HIV positive	1	2	24	1		9	9	1	9	0	99	48
male	27	pulmonary	none	negative	RR-TB									0																					1	HIV positive	1	10				9	9		9
male	31	pulmonary	none	negative	RS-TB									1	1	1	1	0	0	1															1	HIV positive						9	9		9
female	21	pulmonary	none	negative	RS-TB									1		0	1	0	0	0															1	HIV negative						9	9		9
male	21	pulmonary	none	1+	RR-TB	TB detected	1	1						1		1	1	1	0	1															1	HIV negative						9	9		9	0
male	31	pulmonary	none	negative	RS-TB									0	0																				1	HIV negative						9	9		9
male	31	extrapulmonary	9	negative	TB not detected									0	0																				1	HIV negative						9	9		9
male	1	pulmonary	none	2+	RS-TB	TB detected	0	0						1	1	0	0	0	0	1															1	HIV negative						9	9		9	0
male	47	pulmonary	none	negative	RS-TB									1		0	0	0	0	0															1	HIV positive	1	1	201	1		9	9	1	1	0	121	132
male	47	extrapulmonary	none	negative	TB not detected										0																				1	HIV negative					0	9	9	0	1	0
male	21	pulmonary	none	negative	TB not detected																														1	HIV negative						9	9		9
male	21	pulmonary	none	negative	RS-TB									0	0																				1	HIV negative						9	9		9
male	21	pulmonary	none	scanty	RS-TB									0																					1	HIV negative						9	9		9
male	25	pulmonary	none	negative	TB not detected									0																					1	HIV positive	1	3		1	0	9	9	0	1	0
male	21	extrapulmonary	9	negative	TB not detected									0	0																				1	HIV negative						9	9		9
male	21	pulmonary	none	negative	TB not detected									0	0																				1	HIV negative					0	9	9		1	0
male	10	pulmonary	none	negative																															1	HIV negative						9	9		9
male	31	pulmonary	none	negative	RS-TB									1		1	1	0	0	0	0	0	0	0		0	0								1	HIV positive	1			1		9	9	1	9
male	31	pulmonary	none	negative	RS-TB																															9						9	9	1	9
male	10	pulmonary	none	negative	TB not detected										0																				1	HIV negative					0	9	9		1	0
female	2	pulmonary	none	negative	RS-TB									0	0																				1	HIV negative						9	9		9
male	47	pulmonary	none	1+	RR-TB	TB detected	1	1						3																					1	HIV negative						9	9		9
male	31	pulmonary	none	3+	RR-TB	TB detected	1	1						1	1	1	1	1	1	1	0	0	0	0			0	0	0	0					1	HIV negative						9	9	0	9
male	21	extrapulmonary	9	negative	TB not detected									0																					1	HIV negative						9	9	0	9
male	21	pulmonary	none	negative	RS-TB										0																				1	HIV negative					0	9	9	0	1	0
male	27	pulmonary	none	negative	RR-TB										0																				1	HIV negative					0	9	9		1	0
male	47	pulmonary	none	1+	RS-TB	TB detected	0	0						1	1	0	0	0	0	0															1	HIV negative					0	9	9		1	0
male	25	pulmonary	none	2+	RR-TB									1		1	1	1	0	0	0	0	0	0											1	HIV negative						9	9		9	0
male	31	pulmonary	none	negative	RS-TB									3																					1	HIV negative						9	9	0	9
male	47	pulmonary	none	negative	RS-TB									1	1	0	0	0	0																1	HIV positive	1	8	196	1		9	9	1	1	0	319
male	31	extrapulmonary	9	negative	TB not detected	TB not detected								1	1	1	1	1	1	1	0	0	0	1		0	0		0						1	HIV negative						9	9		9
male	1	pulmonary	none	negative	RR-TB									3	0																				1	HIV negative						9	9		9
male	31	pulmonary	none	3+	RR-TB	TB detected	1	1						1	1		1	1	0	0	0	0	0	0	0					0					1	HIV negative						9	9		9
male	21	pulmonary	none	negative	TB not detected									0	0																				1	HIV negative						9	9		9
male	21	pulmonary	one-sided	4+	RS-TB									1	0																					9						9	9		9
male	27	pulmonary	none	negative	RR-TB										1	1	0	1	0	1	0	0	0	0		0	0	0							1	HIV positive	1	3	641	1		9	9		1	0	330	334	268
male	21	pulmonary	none	negative	RS-TB									1		0	1	0	0	0	0	0	0		0										1	HIV negative						9	9		9
male	10	extrapulmonary	none	negative	TB not detected									0	0																				1	HIV negative					0	9	9		1	0
male	16	extrapulmonary	none	negative	TB not detected										0																				1	HIV positive	1	2	180			9	9	0	1	0		384
male	47	pulmonary	none	negative	RR-TB										1	1	1	0	0																1	HIV positive	1	1	570	1		9	9	1	9	1	83
male	27	pulmonary	none	negative	RR-TB										1	1	1	0	0	0	0	0	0	0		0	0	0							1	HIV negative						9	9		1	0
male	31	extrapulmonary	9	negative	TB not detected	TB detected	1	1						1			1	1	1	0	0	0	0	0	0					0					1	HIV negative						9	9		9
female	21	pulmonary	none	negative	TB not detected									0	0																				1	HIV negative						9	9		9
male	21	pulmonary	none	3+	RS-TB	TB detected	0	0						1	1	0	1	0	0	0															1	HIV negative						9	9		9
male	21	pulmonary	none	negative	TB not detected										0																				1	HIV negative						9	9		1	0
female	21	pulmonary	none	negative	TB not detected										0																				1	HIV negative						9	9		9
male	31	pulmonary	none	negative	RR-TB											1	1	1	1	1															1	HIV negative						9	9		9
male	47	pulmonary	none	negative	TB not detected									0																					1	HIV negative						9	9	0	9	0
male	25	pulmonary	none	negative	TB not detected										0																				1	HIV negative					0	9	9	0	1	0
male	25	pulmonary	none	1+																															1	HIV negative	1			1		9	9		9
male	31	pulmonary	none	negative	TB not detected	TB not detected								0	0																				1	HIV negative						9	9		9
male	10	pulmonary	none	negative	TB not detected																														1	HIV negative						9	9		9
male	3	pulmonary	none	negative	TB not detected									1			1	1	1	0										0					1	HIV negative						9	9		9
male	16	pulmonary	none	negative	RS-TB									1	1		0	0	0	1	0	0	0	0					0						1	HIV negative					0	9	9		1	0
male	21	pulmonary	none	negative	TB not detected																														1	HIV negative						9	9		9
male	47	extrapulmonary	none	negative	TB not detected									0	0																				1	HIV negative					0	9	9		1	0
male	47	pulmonary	none	negative	TB not detected									1		1	1	1	0	0	0	0	0	0											1	HIV positive	1	2	529	1		9	9	1	1	0	171	110	141
male	31	pulmonary	none	negative	TB not detected	TB not detected								1			1	1	0	1	0	0	0		0					0					1	HIV negative						9	9		9
male	31	pulmonary	none	3+	RS-TB									1		0	0	0	0	0															1	HIV negative						9	9	0	9
male	1	pulmonary	none	negative	RR-TB									1	1	1	1	1	0		1	0	0	0											1	HIV positive	1	2	77	1		9	9		1	0	387	422
male	16	pulmonary	none	negative	RS-TB									0	0																				1	HIV positive	1	1	303	1		9	9	1	9	0	238	3	300
male	1	extrapulmonary	none	negative	RS-TB										1		1	1	1	1	0	0	0												1	HIV positive	1	2	162	1		9	9	1	1	0	149	51	9
male	8	extrapulmonary	none	negative	RS-TB									1	0		0	0	0											0						9						9	9		9
male	8	pulmonary	none	negative	TB not detected										1	1	1	0	1	0	0	0	0	0		1	0	0							1	HIV negative						9	9	0	1	1
male	21	pulmonary	none	negative	TB not detected										0																					9						9	9		9
male	27	pulmonary	none	negative	TB not detected									1	1		1	1	1		0	0	0		0					0					1	HIV negative						9	9		9
male	21	pulmonary	none	negative	TB not detected										1	1	1	0	0																1	HIV negative					0	9	9		1	0
male	47	pulmonary	none	negative	TB not detected										0																				1	HIV positive	1	1		1		9	9	1	1	0		160
male	21	pulmonary	none	negative	TB not detected	TB detected	1	1	1	0	0	0	0	0	0																				1	HIV negative					0	9	9		9	1
male	47	pulmonary	one-sided	3+	RR-TB	TB detected	1	1						1		1	1	1	1	1	0	0	0	0	0	0	1	0	0						1	HIV negative						9	9		9	1
male	16	pulmonary	none	negative	RR-TB									1			0	0	0	0										0					1	HIV negative						9	9		9
male	21	pulmonary	none	negative	TB not detected									0	0																				1	HIV negative						9	9		9	0
male	3	pulmonary	none	negative	RS-TB									1	1	0	0	0	0		0	0	0	0											1	HIV negative						9	9		9
male	47	pulmonary	none	2+	RS-TB									1		1	1	0	0	0				0	1										1	HIV negative					0	9	9		1	0
male	27	pulmonary	none	3+	RR-TB										1	1	1	1	1	0	0	0	0	0		1	0	0							1	HIV negative						9	9		1	0
male	31	pulmonary	none	scanty	RS-TB	TB detected	0	0						0	1	0	0	0	0																1	HIV negative						9	9		9
male	21	pulmonary	none	negative	RS-TB	TB not detected								1	0	0	0	0	0	0	0	0	0	0											1	HIV negative						9	9		9
male	16	pulmonary	none	negative	RS-TB									1	1	1	1	0	1	0	0	0	0	0		0	0								1	HIV negative					0	9	9		1	0
male	31	extrapulmonary	9	negative	TB not detected																															9						9	9		9
male	31	pulmonary	none	negative		TB detected	1	1						1			1	1	1	1	1	0	0							0					1	HIV negative						9	9		9
male	21	pulmonary	none	1+	RS-TB									0	0																				1	HIV negative						9	9		9
male	21	pulmonary	none	negative	TB not detected									1		1	1	1	1	1	0	0	0	0		0	0	0							1	HIV negative						9	9		9	1
male	21	pulmonary	none	negative	TB not detected																														1	HIV negative						9	9		9
male	21	pulmonary	none	scanty	RS-TB									1		0	0	0	0	0	0	0	0	0		0	0		0						1	HIV negative						9	9	0	9
male	1	pulmonary	none	negative	RR-TB									1	3	1	1	1	1	0															1	HIV negative						9	9		1	0
male	10	pulmonary	none	negative	RS-TB	TB detected	0	0						1																					1	HIV negative						9	9		9
male	27	pulmonary	none	3+	RR-TB										1	1	1	1	0				1			1				1					1	HIV negative					0	9	9		1	0
male	21	pulmonary	9	1+	RS-TB																														1	HIV negative						9	9		9
male	21	pulmonary	none	negative	RS-TB																														1	HIV negative						9	9		9
male	1	pulmonary	none	negative	RS-TB									1	1	1	0	0	0	0															1	HIV negative					0	9	9		1	0
male	3	pulmonary	none	negative	TB not detected	TB not detected																													1	HIV negative						9	9		9
male	21	pulmonary	none	negative	RS-TB									0	0																				1	HIV negative						9	9		9
male	31	pulmonary	none	negative	RS-TB									1		0	0	0	0																1	HIV negative						9	9		9
male	21	pulmonary	none	negative	RS-TB	TB not detected																													1	HIV negative						9	9	0	9
male	21	pulmonary	none	negative	TB not detected									0	0																				1	HIV negative						9	9		9
male	21	pulmonary	none	negative	RS-TB	TB not detected									0																				1	HIV negative						9	9		9	0
male	47	pulmonary	none	negative	RS-TB										3																				1	HIV negative					0	9	9		1	0
male	21	pulmonary	none	scanty	RS-TB																															9						9	9		9
male	21	pulmonary	none	2+	TB not detected																														1	HIV negative						9	9		9
male	10	pulmonary	none	negative											0																				1	HIV negative						9	9		9
male	21	pulmonary	none	negative	TB not detected									3																					1	HIV negative						9	9	0	9
male	47	extrapulmonary	none	negative	RS-TB									1	1	1	1	0	0	0	0	0	0	0											1	HIV positive	1	3	292	1		9	9	1	9	0	175	51	125
male	31	pulmonary	none	1+	RS-TB	TB detected	1	0						1	0		1	0	0	0	1	0	1		0				0	0	0				1	HIV negative						9	9		9
male	21	pulmonary	none	negative	RR-TB									1	1	1	1	1	0																1	HIV negative						9	9	0	9	0
male	1	extrapulmonary	none	negative	TB not detected										0																				1	HIV negative					0	9	9	0	1	0
male	21	pulmonary	none	2+	RR-TB									1	1	0	0	0	0	0															1	HIV negative						9	9		9	0
male	47	pulmonary	one-sided	1+	RR-TB										1	0	0	0	0	0															1	HIV negative						9	9	0	1	0
male	21	pulmonary	none	negative	RR-TB										0																				1	HIV positive						9	9		9
female	21	pulmonary	none	negative	RS-TB																															9						9	9		9
male	31	pulmonary	none	negative	RR-TB	TB detected	1	1	1					1	1		1	1	1		0	0	0	0	0				0	0					1	HIV negative						9	9		9
male	21	pulmonary	none	negative	TB not detected										0																				1	HIV negative					0	9	9	0	1	0
male	10	pulmonary	none	1+	RS-TB	TB detected	0	0						1	1																				1	HIV negative						9	9	0	9
male	21	extrapulmonary	none	negative	TB not detected										0																				1	HIV negative						9	9	0	1	0
male	31	pulmonary	none	negative	RS-TB									0	0																				1	HIV negative						9	9		9
male	21	pulmonary	none	negative	RS-TB	TB not detected								1		1	1	1	1	1	0	0	0		0										1	HIV negative					0	9	9		1	0
male	21	pulmonary	none	negative	RS-TB									1	1	1	0	0	0																1	HIV negative						9	9		1	0
male	10	pulmonary	none	scanty	RS-TB										0																				1	HIV negative						9	9		9
male	47	pulmonary	none	1+	TB not detected									1	1	1	1	1	0	1	0	0	0	0		0	1	0							1	HIV positive	1	1	690	1		9	9	0	9	1	281	269	355
male	31	pulmonary	none	negative	RS-TB										0																				1	HIV negative						9	9		9
male	31	pulmonary	none	negative	RS-TB	TB detected	1	0	1	0	0	0	0		0		1	0	0		0	0	0		0										1	HIV positive	1	3		1		9	9		9
male	31	pulmonary	none	negative	RR-TB									1			1	1	1	0										0					1	HIV negative						9	9		9
male	47	pulmonary	none	negative	RS-TB									1	1	0	0	0	0	0															1	HIV positive	1	1	120	1		9	9		1	0	236
male	21	pulmonary	none	negative	RR-TB	TB not detected								0																					1	HIV negative						9	9		9
male	27	pulmonary	none	scanty	RS-TB	TB not detected								1		0	0	0	0	0															1	HIV negative						9	9		9	0
male	31	pulmonary	none	negative	RR-TB									1			1	1	1										1	1	0	0			1	HIV negative						9	9		9
male	21	pulmonary	none	negative	RS-TB									3	3																				1	HIV negative						9	9		9
male	1	pulmonary	none	scanty	RR-TB	TB detected	1	1						1		1	1	1	1	1	0	0	0	0											1	HIV negative						9	9		9	0
male	10	pulmonary	one-sided	negative	RS-TB									0																					1	HIV negative						9	9		9
male	27	pulmonary	9	negative	RR-TB																														1	HIV negative						9	9		9
male	21	pulmonary	none	1+	RR-TB									1	1	1	1	1	0	1	0		0	0						0					1	HIV positive	1	2	524	1	0	9	9		1	0		532	892
male	21	pulmonary	two-sided	negative	TB not detected									0	0																				1	HIV negative						9	9	0	9	0
male	27	pulmonary	one-sided	1+	RR-TB										1	1	1	1	1	0		0	0	0	0	1	0	0							1	HIV negative					0	9	9		1	0
male	16	pulmonary	none	scanty	RS-TB									1	1	1	0	0	0	0															1	HIV negative						9	9		9	0
male	31	pulmonary	none	1+	RR-TB	TB detected	1	1						1	1						0	0	1		0				0		0	0			1	HIV positive	1			1		9	9		9
male	1	pulmonary	none	negative	RS-TB										0																				1	HIV negative					0	9	9	0	1	0
male	21	pulmonary	none	2+	RS-TB																														1	HIV negative						9	9		9
male	31	pulmonary	none	1+	RS-TB	TB detected	0	0																											1	HIV positive	1			1		9	9	0	9
male	21	pulmonary	none	negative	TB not detected									0	0																				1	HIV negative					0	9	9		1	0
female	2	extrapulmonary	none	negative	TB not detected									0	0																				1	HIV positive	1	3			0	9	9		1	0
male	31	pulmonary	none	negative	TB not detected									1		0	0	0	0	0																9						9	9	0	9
male	31	pulmonary	none	3+	RR-TB	TB detected	1	1						1			1	1			0	0	0	0											1	HIV positive	1			1		9	9		9
female	21	pulmonary	none	negative	TB not detected									0	0																				1	HIV negative						9	9		9
male	21	pulmonary	none	negative	RS-TB									0	0																				1	HIV negative						9	9		9
male	31	pulmonary	none	1+	RS-TB									0																					1	HIV negative						9	9	0	9
male	1	pulmonary	none	negative	RS-TB									1	1	1	0	0	0	0															1	HIV negative					0	9	9		1	0
male	31	pulmonary	none	1+	RR-TB	TB detected	1	1						1		1	1	1	0	1	0	0	0	0		0	0								1	HIV negative						9	9	0	9
male		pulmonary	none	negative	TB not detected									1			0	0	0	1										0					1	HIV negative						9	9		9
male	31	pulmonary	none	negative	RR-TB	TB not detected								1			1	0	0	0	0	0	0		0					1					1	HIV negative						9	9		9
male	10	extrapulmonary	none	negative	TB not detected	TB detected	0	0						0	0																				1	HIV negative					0	9	9		1	0
male	3	pulmonary	none	negative	RS-TB									1	0	0	0	1	0																1	HIV negative					0	9	9	0	1	0
male	1	pulmonary	none	negative	RS-TB									0																					1	HIV negative					0	9	9		1	0
male	21	pulmonary	none	negative	RS-TB	TB detected	0	0						0	0																				1	HIV negative						9	9		9
male	16	pulmonary	none	1+	RS-TB	TB detected	1	0						1	1	1	1	1	0	1	0	0	0	1		0	0	0							1	HIV positive	1	2	1	1		9	9		1	0	134
female	2	extrapulmonary	none	negative	TB not detected									0	0																				1	HIV negative						9	9	0	9	1
male	31	extrapulmonary	none	negative	RS-TB									1		1	1	0	0	0	0	0	0	0											1	HIV positive	1	3		1		9	9	1	1	0	146	128	278
male	47	extrapulmonary	none	negative	TB not detected										0																				1	HIV negative					0	9	9	0	1	0
male	10	extrapulmonary	none	negative	RS-TB										0																				1	HIV negative						9	9	0	9	0
male	47	pulmonary	none	2+	RR-TB	TB detected	1	0							1	1	1	1	0	1	0	0	0	0		0	0	0							1	HIV negative						9	9	0	1	0
male	31	pulmonary	none	1+	RS-TB	TB detected	0	1																											1	HIV positive	1	3		1		9	9	1	9
male	10	pulmonary	none	negative	RS-TB										0																				1	HIV negative						9	9		9
male	21	pulmonary	none	1+	RS-TB									1	1	0	1	0	0	0	0	0	0	0		0	0	0							1	HIV negative						9	9	0	1	0
male	1	pulmonary	none	negative	RR-TB	TB detected	1	1						1	0																				1	HIV positive	1	10				9	9		9
male	31	pulmonary	none	negative	RR-TB											1	1	1	1	0															1	HIV negative						9	9	0	9
male	47	pulmonary	none	3+	RS-TB	TB detected	1	1						1	1		1	1			0	0	0	0											1	HIV positive	1	2	497	1		9	9	1	1	0	284	238	277
male	31	pulmonary	none	scanty	TB not detected									1		1	1	1	1	0	0	0	0	0		0	0									9						9	9		9
male	21	pulmonary	none	negative	TB not detected																														1	HIV negative						9	9		9
male	1	pulmonary	none	1+	RR-TB									1	1	1	1	1	0	0	0	0	0	0											1	HIV positive	1	2	707	1		9	9	0	9	0	46	68
male	47	pulmonary	none	negative	RS-TB	TB not detected									0																				1	HIV negative					0	9	9	0	1	0
male	31	pulmonary	none	1+	RS-TB									1		1	1	1	0	1	0	0	0	1		1	0		1						1	HIV positive						9	9	1	9
male	10	pulmonary	none	negative	TB not detected	TB not detected								0																					1	HIV negative						9	9	0	9
male	31	pulmonary	none	1+	RR-TB	TB detected	1	1						1		1	1	1	1	1	0	0	0	0			0	0	0						1	HIV negative						9	9	0	9
male	21	pulmonary	none	negative	TB not detected										0																				1	HIV negative						9	9		9
male	3	pulmonary	none	negative	RS-TB									0	1																				1	HIV positive	1	2	180	1	0	9	9	1	1	0	599	487
male	1	pulmonary	none	negative	RR-TB										1	1	1	1	0	1	0	0	0	0		1	0	0							1	HIV positive	9	2	638			9	9		1	0	193	140	119
male	31	pulmonary	none	negative	RS-TB																														1	HIV positive	1	10		1		9	9	1	9
male	31	pulmonary	none	negative	TB not detected									0																					1	HIV positive	1			1		9	9	1	9
male	3	pulmonary	none	negative	TB not detected									1			1	1	1	0										0					1	HIV negative						9	9		9
male	47	pulmonary	one-sided	3+	RS-TB	TB detected	0	0						1		1	0	0	0	0															1	HIV negative						9	9		9	0
male	47	pulmonary	none	negative	RS-TB										0																				1	HIV negative						9	9	1	1	0
male	16	pulmonary	none	1+	RR-TB										3																				1	HIV positive	1			1	0	9	9	1	1	0
male	31	pulmonary	none	negative	RR-TB	TB detected	1	1						1	1		1	1	0		0	0	0	0	0										1	HIV negative						9	9		9
male	47	extrapulmonary	none	negative	RR-TB										1	0	1	1	0		0	0	0	0					0	0					1	HIV negative					0	9	9		1	0
male	21	pulmonary	none	negative	TB not detected									1	0		1	0	1	0										0					1	HIV negative						9	9		9
male	21	pulmonary	none	negative	TB not detected									0																					1	HIV negative						9	9		9
male	21	pulmonary	none	negative	TB not detected										0																				1	HIV negative					0	9	9	0	1	0
male	25	pulmonary	none	negative																															1	HIV negative						9	9		9
male	10	pulmonary	none	negative	TB not detected																														1	HIV negative						9	9		9
male	25	pulmonary	none	negative										0																					1	HIV positive	1	2		1		9	9	1	1	1
male	31	pulmonary	none	negative	RR-TB										0			1																	1	HIV negative						9	9		9
male	10	pulmonary	none	negative										1		0	0	0	0	0															1	HIV negative						9	9		9
male	21	pulmonary	none	negative	TB not detected									0																					1	HIV positive						9	9	0	9
male	21	pulmonary	none	negative	RS-TB									0																					1	HIV negative						9	9		9
male	21	pulmonary	none	scanty	RS-TB																														1	HIV negative						9	9		9
male	47	pulmonary	one-sided	negative	RR-TB									1	3	0	0	0	0		0	0	0	0											1	HIV negative						9	9	0	9	0
male	47	pulmonary	none	negative	TB not detected									0	0																				1	HIV negative					0	9	9	0	1	0
male	31	pulmonary	none	negative	RS-TB																														1	HIV negative	9					9	9	0	9
male	31	pulmonary	none	1+	RR-TB																														1	HIV positive						9	9	0	9
male	1	extrapulmonary	none	negative	RS-TB									0	0																				1	HIV positive	1	2	191	1		9	9		9	0	784	126
male	31	pulmonary	none	negative	RR-TB									1	1		1	0	1	0	0	0	0		1					0					1	HIV positive						9	9		9
male	21	pulmonary	none	3+	RS-TB									1	1		0	0	0	0										0						9						9	9		9
male	31	pulmonary	none	scanty	RS-TB																															9	9					9	9	0	9
male	27	pulmonary	two-sided	1+	RS-TB										1	1	1	0	1	0	0	0	0	0	0		0	0							1	HIV negative						9	9		1	0
male	27	pulmonary	none	negative	TB not detected									0																					1	HIV negative						9	9		1	0
male	21	pulmonary	none	negative	TB not detected									0	0																				1	HIV negative						9	9		9
male	8	pulmonary	none	negative	TB not detected									3	0																				1	HIV negative						9	9		9
male	31	pulmonary	none	negative	TB not detected	TB not detected								1			1	1	0	1	0	0	0		0					0					1	HIV negative						9	9		9
male	16	pulmonary	none	1+	RS-TB										3																				1	HIV negative					0	9	9	0	1	0
male	3	pulmonary	none	negative	RS-TB										1	1	1	0	0																1	HIV positive	1	2	180	1		9	9	0	1	0	461	451	624
male	31	pulmonary	none	1+	RS-TB									1		0	0	0	0	0															1	HIV negative						9	9	0	9
male	21	extrapulmonary	9	negative	TB not detected									0	0																				1	HIV negative						9	9		9
male	10	extrapulmonary	none	negative											1																				1	HIV negative						9	9		9	1
male	21	pulmonary	none	negative	RS-TB									1		1	0	0	0	0															1	HIV negative						9	9	0	9
male	1	pulmonary	none	negative	RS-TB	TB detected	0	0						1		1	1	0	1																1	HIV positive	1	2	471	1		9	9	1	9	0	461
male	21	pulmonary	none	negative	RS-TB									0	0																				1	HIV negative						9	9		9	0
male	47	pulmonary	none	negative	RS-TB	TB detected	1	0						1		1	1	0	0	0															1	HIV positive	1	2	270	1		9	9		1	0	98	192
male	21	pulmonary	none	negative	RS-TB																														1	HIV negative						9	9	0	9
male	21	pulmonary	one-sided	3+	RR-TB										1	1	1	1	0	1	0	0	0	1		0	1	0	1	1					1	HIV negative					0	9	9	0	1	0
male	47	pulmonary	none	2+	RS-TB										0	0	0	0	0	0															1	HIV negative						9	9	0	1	0
male	1	pulmonary	none	negative	RS-TB										0																				1	HIV negative					0	9	9	0	1	0
male	47	pulmonary	none	negative	RR-TB									3	1	1	1	1	1		0	0	0	0		0	1	0							1	HIV positive	1	2		1		9	9	1	9	0	319		742
male	25	pulmonary	none	negative	TB not detected										0																				1	HIV negative					0	9	9	0	1	0
male	16	pulmonary	none	negative	RS-TB									0	0																				1	HIV negative						9	9		9	0
male	21	pulmonary	one-sided	1+	RR-TB	TB detected	1	0	1	0	0	0	0	1	1		1	0	0		1	0	0		0					0					1	HIV negative						9	9		9
male	47	pulmonary	none	negative	RR-TB									1	0		1	0	1	1															1	HIV positive	1	2	420	1		9	9		1	0	323	326
male	31	pulmonary	none	2+	RS-TB	TB detected	0	0						1		0	0	0	0	0															1	HIV negative						9	9		9
male	31	pulmonary	none	negative	TB not detected											1	1																		1	HIV positive						9	9		9
male	16	pulmonary	none	negative	RR-TB									1	0	1	1	1	0		0	0	0	0											1	HIV negative					0	9	9		1	0
male	31	pulmonary	none	negative	RS-TB	TB not detected								1			1	1	1	1	0	0	0	0											1	HIV positive	1	7		1		9	9		9
male	31	pulmonary	none	1+	RR-TB																														1	HIV positive						9	9	0	9
male	31	pulmonary	none	scanty	RS-TB																														1	HIV positive	1			1		9	9	0	9
male	21	pulmonary	none	negative	TB not detected										0																				1	HIV negative					0	9	9	0	1	0
male	21	pulmonary	none	negative	RS-TB									0	0																				1	HIV positive						9	9		9	0
male	47	pulmonary	none	negative	RS-TB									1		0	0	0	0	0															1	HIV negative						9	9		9	0
male	25	pulmonary	none	negative																															1	HIV negative						9	9		9
male	21	pulmonary	none	negative	TB not detected	TB not detected								3	0																				1	HIV negative						9	9		9
male	31	pulmonary	none	1+	RR-TB	TB detected	1	1						1	1	1	1	1	0	1	0	0	0	0											1	HIV negative						9	9		9
male	21	pulmonary	none	3+	RS-TB									1		0	0	0	0	0															1	HIV negative						9	9		9
male	47	pulmonary	none	2+	RR-TB	TB detected	1	1							0	1	1	1	1		0	0	0	0			0	0	0						1	HIV negative						9	9		1	1
male	47	pulmonary	two-sided	negative	RS-TB									0																					1	HIV negative						9	9		9	0
male	31	pulmonary	none	negative												1	1	0	0																1	HIV positive	1			1		9	9	1	9
male	31	extrapulmonary	9	negative	RS-TB									1		0	0	0	0																1	HIV positive	1			1		9	9	1	9
male	10	pulmonary	one-sided	1+	RS-TB	TB detected	0	0							1	0	0	0	0	0															1	HIV negative						9	9		9
male	21	pulmonary	none	negative	TB not detected									0																					1	HIV negative						9	9		9
male	21	pulmonary	none	negative	RS-TB	TB detected	1	0						1		1	1																		1	HIV negative						9	9		9
male	47	pulmonary	none	1+	RR-TB	TB detected	1	1						1	1	1	1	1	0	0	0	0	0	0											1	HIV positive	1	2		1		9	9	1	1	0	197	426	182
male	21	pulmonary	9	negative	TB not detected																														1	HIV negative						9	9		9
male	21	pulmonary	none	negative	TB not detected									0																					1	HIV negative						9	9		9
male	3	pulmonary	none	1+	RS-TB									1	1	1	1	0	1		1	1	1	0											1	HIV negative					0	9	9	1	1	0
male	31	pulmonary	none	negative	TB not detected	TB detected	1	1						0	0																				1	HIV negative						9	9		9
male	21	pulmonary	none	scanty	RS-TB	TB not detected								0	0																				1	HIV negative						9	9		1	1
male	31	pulmonary	none	2+	RS-TB	TB detected	1	1						1		1	1	1	1	0	0	0	0	0	0		0								1	HIV negative						9	9	0	9
male	31	pulmonary	none	negative	TB not detected									0	0																				1	HIV negative						9	9		9
male	21	pulmonary	none	scanty	RS-TB										1																				1	HIV negative						9	9		9
male	10	pulmonary	none	negative	TB not detected										0																				1	HIV negative						9	9		1	0
male	31	pulmonary	none	negative	RR-TB	TB detected	1	1						1		1	1	0	0		0	0	1	0											1	HIV negative						9	9		9
male	31	pulmonary	none	negative	RS-TB									1	0	0	0	0	0																1	HIV negative						9	9		9
male	31	pulmonary	none	1+	RR-TB	TB detected	1	1						1		1	1	1	0	1	0	0	0	0		1	1	0							1	HIV negative						9	9		9
male	31	pulmonary	none	1+	RS-TB									1		1	1	0	0	0	0	0	0	0		0	0									9						9	9		9
male	25	pulmonary	one-sided	4+		TB detected	1	1						0		1	1	0	0	0															1	HIV negative						9	9		9
male	31	pulmonary	none	1+										1		1	1	1	1	1	0	0	0	0											1	HIV negative						9	9		9
male	31	pulmonary	none	2+	RR-TB	TB detected	1	1	1	0	1	1	1	1	1		1	1	0	0	0	0	0		0				0						1	HIV negative						9	9		9
male	21	pulmonary	none	3+	RS-TB	TB detected	1	0						1	1	0	1	0	0	0	0	0	0	0											1	HIV negative						9	9		9
male	3	pulmonary	none	negative	RS-TB											1	1	1	0																1	HIV positive	1	2	90	1		9	9	1	1	0		71
male	16	pulmonary	none	2+	RS-TB									1	1	0	0	0	0	0	0	0	0	0					0						1	HIV positive	1	3			0	9	9		1	0
male	16	pulmonary	none	3+	RR-TB										1	1	1	1	1	1															1	HIV positive	1	1	810	1		9	9	1	1	1	105	161	127
male	31	pulmonary	none	negative										1		1	1	1		1	0	0	0	0		0	0								1	HIV negative						9	9	0	9
male	10	pulmonary	none	1+	RS-TB									0																					1	HIV negative						9	9		9	0
male	31	extrapulmonary	9	negative	TB not detected									0																						9						9	9	0	9
male	47	pulmonary	none	negative	TB not detected									1			1	1	1	1										0					1	HIV negative						9	9		9
male	47	pulmonary	none	1+	RR-TB																														1	HIV negative						9	9		9
male	21	pulmonary	none	1+	RR-TB										1	1	1	1	1	1	0	0	0	0		0	0	0							1	HIV negative						9	9	0	1	1
male	47	pulmonary	one-sided	negative	RR-TB	TB detected	1	1							1	1	1	1	0	1															1	HIV positive	1	2		1		9	9	1	9	1	228	188
male	31	pulmonary	none	1+	RR-TB	TB detected	1	1							1	1	1	1	0	1	0	0	0	0		0	0	0							1	HIV negative						9	9	0	9
male	21	pulmonary	none	1+	RR-TB										1	1	1	1	1	0	0	0	0	0		0		0		0					1	HIV negative					0	9	9		1	0
male	47	pulmonary	none	2+	RR-TB	TB detected	0	1							1	1	1	1	1		1	1	1	0	0	0	0	0	0						1	HIV positive	1	2	720			9	9	1	9	1	166	287	258
male	10	pulmonary	none	negative	RS-TB									0																					1	HIV negative						9	9		9
male	10	extrapulmonary	9	negative																															1	HIV negative						9	9	0	9
male	21	pulmonary	none	negative	TB not detected																														1	HIV negative						9	9	0	9
male	27	extrapulmonary	9	negative	TB not detected									1			1	1	1	1										1					1	HIV negative						9	9		9
male	21	pulmonary	one-sided	1+	RS-TB	TB detected	1	0						1	1	1	1	0	0	0															1	HIV negative					0	9	9	0	1	0
male	27	pulmonary	none	negative	RR-TB									1		1	1	1	1																1	HIV negative						9	9		9
male	21	pulmonary	none	negative	TB not detected										0																				1	HIV negative						9	9		9	0
male	31	pulmonary	none	negative	RS-TB									0	0																				1	HIV negative						9	9	0	9
male	16	pulmonary	none	3+	RS-TB	TB detected	1	1						1	1																				1	HIV negative					0	9	9		1	0
male	25	pulmonary	none	3+										1																					1	HIV negative						9	9		9
male	21	pulmonary	none	negative	RS-TB										0																				1	HIV negative						9	9		9	0
male	21	pulmonary	none	negative	TB not detected											1	1	0	1	0															1	HIV negative						9	9		9
male	21	pulmonary	none	negative	RR-TB	TB detected	1	1						1	0	1	1	1	0	1	0	0	0	0											1	HIV positive	1	2		1		9	9		9	0	506	443
male	47	pulmonary	none	negative	TB not detected									0																					1	HIV negative						9	9	0	9	0
male	1	pulmonary	none	negative	RS-TB	TB not detected								1	1	1	1	0	1	0	0	0	0	0											1	HIV negative						9	9		9	1
male	21	pulmonary	none	1+	RR-TB	TB detected	1	1						1	1	1	1	1	1		0	0	0	1											1	HIV negative						9	9		9
male	25	pulmonary	none	scanty																																9						9	9		9
male	21	pulmonary	none	negative	TB not detected	TB not detected									1	0	1	0	0																1	HIV positive	0			0		9	9	1	1	0
male	21	pulmonary	none	2+	RR-TB	TB detected	1	1							1	1	1	1	0		0	0	0	0											1	HIV negative						9	9		9	0
male	21	pulmonary	one-sided	3+	RR-TB	TB detected	1	1						1	1	1	0	0	0		0	0	0	1											1	HIV negative					0	9	9		1	0
male	10	pulmonary	none	1+		TB detected	0	0							1																				1	HIV negative						9	9		9
male	31	pulmonary	none	1+	RS-TB									1		1	0	0	0	0	0	0	0	0		0	0								1	HIV positive						9	9	1	9
male	31	pulmonary	none	negative	RR-TB	TB detected	1	1						1			1	1	1		1	0	0		0					0					1	HIV positive	1			1		9	9		9
male	21	pulmonary	none	negative	TB not detected																														1	HIV negative						9	9	0	9
male	21	pulmonary	none	negative	TB not detected	TB not detected									0																				1	HIV negative						9	9	0	9
male	27	pulmonary	none	1+	RR-TB									0																					1	HIV positive	1	10				9	9		9
male	31	pulmonary	none	negative	RS-TB									0																						9						9	9	0	9
male	16	pulmonary	none	negative	RR-TB									1	1	1	1	1	1	1	1	0	0	0											1	HIV negative					0	1	9		1	0
male	31	pulmonary	none	negative	RR-TB									1	1	1	1	1	0	0	0	0	0	0											1	HIV positive						9	9		9
male	21	pulmonary	none	negative	TB not detected									1		0	0	0	0	0															1	HIV negative						9	9		9
male	47	pulmonary	none	3+	RS-TB									1	1		0	0	0	0										0					1	HIV negative					0	9	9		1	0
male	1	pulmonary	none	negative	TB not detected	TB detected	1	1	1	1	1	1	1	0	0		1	0	1	0	0	0	0		0					0					1	HIV negative						9	9		9
male	16	pulmonary	one-sided	1+	RS-TB	TB detected	0	0						0	1	1	0	0	0	0															1	HIV negative						9	9		1	0
male	21	pulmonary	none	negative	RR-TB										1	1	1	1	1	0	0	0	0	0											1	HIV positive	1	2	704	1	0	9	9	0	1	0	301	456	423
male	31	pulmonary	none	2+	RS-TB	TB detected	1	1							1	1	1	1	1		0	0	0	0											1	HIV positive	1	1	646	1		9	9		1	0	582	658
male	3	pulmonary	none	negative	TB not detected									0	0																				1	HIV negative					0	9	9		1	0
male	21	pulmonary	none	1+	RS-TB									0	0																				1	HIV negative						9	9		9
male	3	pulmonary	none	negative	RS-TB									0	1																				1	HIV negative					0	9	9		1	0
male	21	pulmonary	none	negative	TB not detected	TB detected	1	0						0	0																				1	HIV negative						9	9		9
male	21	pulmonary	one-sided	negative	TB not detected									0	0																				1	HIV negative						9	9		9	0
male	16	pulmonary	none	negative	RR-TB										1	0	1	0	1																1	HIV negative						9	9	0	1	1
male	47	pulmonary	one-sided	1+	RS-TB										1	0	0	0	0		0	0	0	0											1	HIV negative						9	9		9	0
male	21	pulmonary	none	negative	TB not detected									3																					1	HIV negative						9	9		9
male	31	pulmonary	none	negative	TB not detected									1			1	1	0	1										0					1	HIV negative						9	9		9
male	25	pulmonary	none	1+																															1	HIV negative						9	9		9
male	10	pulmonary	none	4+	RS-TB	TB detected	0	0						1	1	0	0	0	0	0															1	HIV negative						9	9		9
male	31	pulmonary	none	negative	RS-TB									1			0	0	0	0										0					1	HIV positive	1			1		9	9		9
male	21	pulmonary	none	negative	RS-TB	TB detected	1	0						3	1	1	1	0	1		0	0	0	0		0	0		0						1	HIV negative						9	9		9
male	21	pulmonary	none	negative	RS-TB									3	0																				1	HIV negative						9	9		9
male	47	pulmonary	none	negative	TB not detected									0																					1	HIV negative						9	9		1	0
male	8	pulmonary	none	2+	RR-TB	TB detected	1	0							1		1	1	0	0	0	0	0	0	0					0					1	HIV negative					0	9	9		1	1
male	21	pulmonary	none	negative	RR-TB	TB detected	1	1							1		1	1			0	0	0	0		1	1	0	0						1	HIV positive	1	2	613	1	0	9	9		9	1	52	134	112
male	3	pulmonary	none	negative	TB not detected	TB detected	1	0						0	0																				1	HIV negative					0	9	9		1	0
male	16	pulmonary	none	negative	RR-TB	TB not detected									0																				1	HIV positive	1	1	210	1		9	9	1	1	0	432
male	21	pulmonary	none	negative	RS-TB	TB detected	0	0						1	0	0	0	0	0	0															1	HIV negative						9	9		9
male	25	pulmonary	none	1+	RR-TB	TB detected	1	1						0	1	0	1	1	0	0	0	0	0	0											1	HIV negative					0	9	9		1	0
male	27	extrapulmonary	none	negative	TB not detected	TB not detected								1	0	0	0	0	0																1	HIV negative					0	9	9		1	0
male	31	pulmonary	none	negative	RR-TB	TB detected	1	1						0																					1	HIV negative						9	9		9
male	1	pulmonary	none	negative	RS-TB										1	0	0	0	0	0															1	HIV positive	1	1		1		9	9	1	1	0	539	522
male	21	pulmonary	none	negative	TB not detected										0																				1	HIV negative					0	9	9		1	0
female	2	pulmonary	none	negative	TB not detected	TB not detected								0	0																				1	HIV negative						9	9		9
male	8	pulmonary	none	1+	RS-TB	TB detected	0	0							1	0	0	0	0	0															1	HIV negative						9	9	0	9	0
male	10	extrapulmonary	9	negative	RS-TB																														1	HIV negative						9	9		9
male	21	pulmonary	none	negative	TB not detected									1	1	0	0	0	0	0															1	HIV negative						9	9		9
male	1	pulmonary	none	negative	RR-TB									1	1	1	1	1	0	0	0	0	0	0											1	HIV positive	1	2	622	1		9	9		9	1	421	312	449
male	10	pulmonary	none	negative	TB not detected										3																				1	HIV negative						9	9		1
male	21	pulmonary	none	negative	TB not detected									0																					1	HIV negative						9	9		9
male	10	extrapulmonary	9	negative																															1	HIV negative						9	9	0	9
male	8	extrapulmonary	none	negative	TB not detected									0	0																				1	HIV negative						9	9		9	0
female	21	extrapulmonary	9		TB not detected									0																					1	HIV negative						9	9		9
male	47	pulmonary	none	negative	RR-TB																														1	HIV negative						9	9		9
male	21	pulmonary	none	negative	TB not detected									1	1	0	0	0	0	0	0	0	0												1	HIV negative						9	9		9
male	21	pulmonary	9	1+	RS-TB	TB detected	1	0						1		1	1	0	0	0	0	0	0	0	0		0								1	HIV negative						9	9		9
male	3	pulmonary	none	negative	TB not detected									1			1	1	1	0	0	0	0		1					0					1	HIV negative						9	9		9
male	31	pulmonary	none	negative	RS-TB									0	0																				1	HIV negative						9	9		9
male	1	pulmonary	none	negative	RR-TB	TB detected	1	1						1	0	1	1	1	1	1															1	HIV negative						9	9		1	1
male	10	pulmonary	two-sided	negative	RS-TB																														1	HIV negative						9	9		9	1
male	10	pulmonary	none	negative	TB not detected																														1	HIV negative						9	9		9
male	21	pulmonary	none	negative	TB not detected									0																					1	HIV negative						9	9	0	9
male	27	pulmonary	none	negative	RR-TB									1		1	1	1	1	1	0	0	0	0		1	0								1	HIV negative						9	9		9
male	16	pulmonary	one-sided	negative	RS-TB									1		0	0	0	0	0															1	HIV negative						9	9		9	0
male	31	extrapulmonary	9	negative	TB not detected									0	0																				1	HIV negative	0			0		9	9		9
male	21	pulmonary	none	1+	RS-TB									1		0	0	0	0	0															1	HIV negative						9	9		9
male	21	pulmonary	none	scanty	TB not detected																														1	HIV negative					0	9	9	0	1	0
male	21	pulmonary	none	negative	TB not detected																														1	HIV negative						9	9	0	9
male	31	pulmonary	none		TB not detected																														1	HIV positive	1			1		9	9		9
male	21	pulmonary	none	negative	RR-TB																														1	HIV negative						9	9		9
male	21	pulmonary	9	negative	RS-TB																														1	HIV negative						9	9		9
male	47	pulmonary	none	negative	TB not detected										0																				1	HIV positive	0			1		9	9	1	9	0	282
male	47	pulmonary	none	negative	TB not detected	TB not detected								3	3																				1	HIV negative						9	9	0	1	0
male	31	pulmonary	none	negative	RR-TB	TB detected	1	1						1	1		1	1	1	0	0	0	0		0			0		0					1	HIV negative						9	9		9
male	3	pulmonary	none	1+	RR-TB	TB detected	1	1							1	1	1	1	0	1	0	0	0	0		0	0	0							1	HIV negative						9	9	1	1	1
male	21	pulmonary	none	1+	RS-TB										0																				1	HIV negative						9	9		9
male	21	pulmonary	none	negative	TB not detected	TB detected	1	1						0																					1	9						9	9		9
male	47	pulmonary	none	negative	RS-TB	TB not detected								1	1	1	1	0	0		1		0	0											1	HIV negative					0	9	9		1	0
female	21	pulmonary	none	negative	TB not detected	TB detected	0	0						0	0																				1	HIV negative						9	9		9
male	21	pulmonary	none	negative	TB not detected	TB not detected								0	0																				1	HIV negative						9	9		9
male	47	pulmonary	none	negative	RS-TB									1		0	0	0	0																1	HIV negative					0	9	9		1	0
male	21	extrapulmonary	9	negative										0																					1	HIV negative						9	9	1	9
male	27	pulmonary	none	negative	TB not detected									0	0																				1	HIV positive	1	2	255	1		9	9		1	0		410	453
male	3	pulmonary	none	negative	RR-TB									1			1	1	1	0	0	0	0		0					0					1	HIV negative						9	9		9
male	31	pulmonary	none	1+	RR-TB	TB detected	1	1						1		1	1	1	0	0	0	0	0	0		0	0	0	0						1	HIV negative						9	9	0	9
male	47	extrapulmonary	none	negative	TB not detected	TB detected	0	0						1	1	0	0	0	0																1	HIV negative					0	9	9	0	1	0
male	25	pulmonary	none	negative											0																				1	HIV negative					0	9	9	0	1	0
male	21	pulmonary	none	negative	RS-TB	TB not detected								0																					1	HIV negative						9	9		9
male	21	pulmonary	none	negative	RS-TB																														1	HIV negative						9	9		9
male	16	pulmonary	none	negative	TB not detected										0																				1	HIV positive	1	1	270	1		9	9		1	0	656	638
male	21	pulmonary	none	negative	TB not detected									1	1	1	1	1	1	1	0	0	0	0											1	HIV positive	1	10		1	0	9	9		1	0
male	16	pulmonary	none	scanty	RS-TB									0	3																				1	HIV negative						9	9		9	0
male	31	pulmonary	none	negative	RR-TB	TB detected	1	1						1	1	0	1	1	0	0	0	0	0	0						0					1	HIV negative						9	9		9
male	31	pulmonary	none	scanty	RS-TB																														1	HIV negative						9	9		9
male	47	pulmonary	none	negative	RS-TB	TB detected	1	1						1			1	0	0	0										0					1	HIV negative						9	9		9
male	10	pulmonary	none																																	9						9	9		9
male	31	pulmonary	none	negative	TB not detected									3	3																				1	HIV negative						9	9		9
male	1	pulmonary	none	1+	RS-TB	TB detected	1	0	1	0	0	0	0	3	0																				1	HIV negative						9	9		9
male	16	pulmonary	none	1+	RR-TB									1	1	1	1	1	1	1	0	0	0	0											1	HIV positive	1	1	199	1	0	9	9	1	1	0	203	87	135
male	21	pulmonary	none	2+	RS-TB									1	1	1	1	0	0																1	HIV positive	0					9	9	1	1	0		517
male	16	pulmonary	none	negative	TB not detected									0	0																				1	HIV negative						9	9		1	0
male	21	pulmonary	none	2+	RS-TB	TB detected	0	0						0																					1	HIV negative						9	9		9	0
male	21	pulmonary	none	negative	TB not detected	TB detected	1	1						0	0																				1	HIV negative						9	9		9
male	8	pulmonary	none	3+	RS-TB	TB detected	1	0						1	1	1	1	0	0	0															1	HIV negative						9	9		9	0
male	31	pulmonary	none	scanty	RS-TB										1	1	1	1	0	0			0	0	0	0	0	0		0					1	HIV positive	1			1		9	9	1	9
male	31	extrapulmonary	9	negative	TB not detected									0	0																				1	HIV positive	0			1		9	9		9
male	21	extrapulmonary	none	negative	TB not detected										0																				1	HIV negative					0	9	9	0	1	0
male	21	pulmonary	none	1+	RR-TB										0																				1	HIV positive	1	2	706	1		9	9	1	1	0
male	31	pulmonary	none	negative	TB not detected									1	1	1	1	1	0	0	0	0	0	0	0										1	HIV positive	1	3		1		9	9	0	9
male	1	pulmonary	none	negative	TB not detected									0	0																				1	HIV negative						9	9		9
male	27	extrapulmonary	none	negative	TB not detected	TB not detected								1	0	1	1	0	0	0															1	HIV negative					0	0	9		1	0
male	31	pulmonary	none	2+										1	1						0	0	0	1		1	1	0	1						1	HIV negative						9	9		9
male	21	pulmonary	none	negative	RS-TB									1		1	1	0	1		0	0	0	0											1	HIV negative						9	9		9
male	8	pulmonary	none	1+	RS-TB									1	0	0	0	0	0																1	HIV negative						9	9		9	0
male	47	pulmonary	none	negative	TB not detected																														1	HIV positive	1					9	9	1	9	0
male	47	pulmonary	none	scanty	RS-TB										1	1	1	0	0	0															1	HIV positive	1	2	275	1		9	9	1	9	0	204	224	129
male	21	pulmonary	one-sided	2+	RR-TB	TB detected	1	1						1	1	1	1	1	1		0	0	0	0		0	0	0	0						1	HIV negative						9	9	0	9	1
male	21	pulmonary	none	negative	TB not detected									0																					1	HIV negative						9	9		9
male	10	pulmonary	one-sided	negative	RS-TB										0																				1	HIV negative						9	9	0	1
male	27	pulmonary	none	1+	RR-TB																														1	HIV positive	1			1		9	9	0	9
male	31	pulmonary	none	negative	TB not detected									1			1	1	1											1					1	HIV negative						9	9	0	9
male	31	pulmonary	none	negative	TB not detected										1	1	1	1	0	0															1	HIV negative						9	9		9
male	21	pulmonary	one-sided	negative	TB not detected									0	0																				1	HIV negative						9	9		9
female	2	pulmonary	none	negative	TB not detected	TB not detected								0	0																				1	HIV positive	1			1		9	9		9
male	47	pulmonary	none	negative	TB not detected									0	0																				1	HIV positive	1	2	180	1		9	9	1	1	0	441	551	497
male	31	pulmonary	none	scanty	RR-TB	TB detected	1	1						1	1		1	1	1		0	0	0	0	0					0	0	0			1	HIV negative						9	9		9
male	21	pulmonary	none	negative	RS-TB									1	1		1	0	0	0	0	1	0	0		0		0	0						1	HIV positive						9	9		9
male	10	pulmonary	none	negative	TB not detected										0																				1	HIV negative					0	9	9		1	0
male	21	pulmonary	9	negative	RS-TB	TB detected	0	0						0	0																				1	HIV negative						9	9		9
male	1	pulmonary	none	negative	TB not detected									0	0																				1	HIV negative						9	9		9	0
male	21	pulmonary	none	negative	RS-TB	TB not detected								1	0	0	0	0	0	0	0	0	0	0											1	HIV negative						9	9		9
male	31	extrapulmonary	9	negative	TB not detected									0	0																				1	HIV negative						9	9		9
male	3	pulmonary	none	negative	RR-TB	TB detected	1	1						0	0																				1	HIV positive	1	2		1		9	9	1	9	1	256	294	241
male	1	pulmonary	none	1+	RS-TB									1		0	0	0	0	0															1	HIV negative					0	9	9		1	0
male	21	pulmonary	none	negative	RS-TB									0	3																				1	HIV negative						9	9		9	0
male	31	pulmonary	none	1+										1		1	1	1	0	0	0	0	0	0		0	0	0							1	HIV negative						9	9	0	9
male	16	pulmonary	none	1+	RS-TB	TB detected	1	0						1		1	1	0	0																1	HIV negative					0	9	9		1	1
male	21	pulmonary	none	1+	RS-TB									0	0																				1	HIV negative						9	9		9
male	21	pulmonary	9	negative	TB not detected									0																					1	HIV negative						9	9		9
male	31	pulmonary	none	negative	TB not detected									0	0																				1	HIV negative						9	9		9
male	1	pulmonary	none	1+	TB not detected	TB detected	1	1	1	1	1	1	1	0	0																				1	HIV negative						9	9	1	9
male	27	pulmonary	none	1+	RR-TB										1	1	1	1	0	0		0	0	0		0	0	0							1	HIV negative					0	9	9		1	0
male	23	pulmonary	none	negative	RS-TB																														1	HIV negative						9	9		9
male	31	extrapulmonary	9	negative																																9						9	9	1	9
male	31	pulmonary	none	scanty	RS-TB									3	3																				1	HIV negative						9	9		9
male	47	pulmonary	none	negative	RR-TB										1	1	1	1	0																1	HIV negative						9	9	0	9	1
male	27	pulmonary	none	1+	RR-TB										1	1	1	1	0	0															1	HIV negative					0	9	9		1	0
male	16	pulmonary	two-sided	negative	TB not detected									0	0																				1	HIV negative						9	9		9	0
male	25	pulmonary	none	3+	RS-TB																														1	HIV negative						9	9	0	9
male	31	pulmonary	one-sided	1+	RR-TB	TB detected	0	1						1		0	0	0	0	0															1	HIV negative						9	9	0	9
male	27	pulmonary	one-sided	3+	RS-TB	TB detected	1	1						1	1	1	1	1	0	0	0	0	0	0	0		0		0						1	HIV negative						9	9		9	0
male	10	extrapulmonary	9	negative	TB not detected																														1	HIV negative						9	9		9
male	21	pulmonary	none	1+	RS-TB	TB detected	1	0							1	1	1	0	1		0	0	0	0		0	0	0	0	0					1	HIV negative						9	9	0	9	1
male	31	extrapulmonary	9	negative	TB not detected																														1	HIV negative						9	9	0	9
male	21	pulmonary	none	1+	TB not detected									1	0	1	1	0	0																1	HIV positive	1	3		1	0	9	9	1	1	0	363	519	716
male	3	pulmonary	none	negative	TB not detected												1	1	0	1										0					1	HIV negative						9	9		9
male	1	pulmonary	one-sided	2+	RS-TB	TB detected	1	0							1																				1	HIV negative						9	9	1	9	0
male	8	pulmonary	none	2+	RS-TB	TB detected	0	0							1	0	0	0	0	0															1	HIV negative						9	9	0	9	0
male	16	pulmonary	none	1+	RS-TB	TB detected	1								1		0	1																	1	HIV negative						9	9	0	1	0
male	3	pulmonary	none	negative	RR-TB	TB detected	1	1							0																				1	HIV positive	1	1	435	1		9	9		1	0	421		599
male	10	pulmonary	none	negative	TB not detected										0																				1	HIV positive	1	2	120	1		9	9		1	0	790	213
male	21	pulmonary	none	negative	RR-TB	TB not detected								1	1	1	1	1	1																1	HIV negative					0	9	9		1	0
male	31	pulmonary	none	1+	RS-TB																														1	HIV positive						9	9	0	9
male	21	pulmonary	none	1+	RR-TB	TB detected	1	1						1	1		1	1	1	1		1	1						0	1			0	0	1	HIV positive						9	9		9
male	31	pulmonary	none	1+	RS-TB									0																					1	HIV positive						9	9		9
male	21	pulmonary	none		RS-TB																														1	HIV negative						9	9	0	9
male	10	pulmonary	none	negative																															1	HIV negative						9	9		9
male	31	extrapulmonary	9	negative										0																					1	HIV negative						9	9	0	9
male	31	pulmonary	none	negative	TB not detected									1		1	1	1	1	1	0	0	0	0		0	0									9						9	9	0	9
male	21	pulmonary	none	negative	TB not detected									0	0																				1	HIV negative					0	9	9		1	0
female	21	pulmonary	none	negative	TB not detected	TB not detected								0	0																				1	HIV negative						9	9		9
male	21	pulmonary	none	negative	RS-TB									0	0																				1	HIV negative						9	9		9
male	21	pulmonary	none	negative	TB not detected									1		1	1	0	0	0															1	HIV negative						9	9		9
male	31	pulmonary	none	negative	RR-TB									0																					1	HIV negative						9	9	0	9
male	31	pulmonary	none	3+	RS-TB	TB detected	1	0						1		1	1	0	0	0																9						9	9		9
male	31	pulmonary	none	3+	RS-TB										1	1	1	1	1		0	1	0	0		0	0	0	0						1	HIV positive						9	9		9
male	31	pulmonary	none	1+	RS-TB									1		1	1	1	1	1	1	1	1	0	1	0	0	0	1	1					1	HIV negative						9	9	1	9
male	47	extrapulmonary	none	negative	RS-TB	TB detected	1	0						0	0																				1	HIV negative						9	9		9
male	3	pulmonary	none	negative	TB not detected									1			1	1	1	0										0					1	HIV positive						9	9		9
male	19	pulmonary	none	negative	TB not detected	TB not detected									1	1	1	1	0																1	HIV negative						9	9		1	0
male	21	extrapulmonary	none	negative	TB not detected									0	0																				1	HIV positive	1	2	287	1		9	9	1	9	0
male	31	pulmonary	none	1+	RS-TB											1	1	0	0	0															1	HIV negative						9	9		9
male	31	pulmonary	none	negative	TB not detected									0																					1	HIV negative						9	9	0	9
male	21	pulmonary	none	negative	RR-TB									1	1	1	1	1	0		1	0	0	0											1	HIV negative				1		9	9		9
male	16	pulmonary	none	negative	TB not detected										1	1	1	1	1	1		0	0	0		1	0	0							1	HIV positive	1	2	316	1		9	9	1	1	0		245	262
male	47	extrapulmonary	none	negative	TB not detected	TB detected	1	0							0																				1	HIV negative					0	9	9		1	0
male	21	pulmonary	none	negative	RS-TB	TB not detected								0	0																				1	HIV negative						9	9		9
male	27	pulmonary	two-sided	3+	RR-TB									1	1	1	1	0	1	1	0	0	0	1		0	0	0	1	1					1	HIV negative						9	9	0	1
male	31	pulmonary	none	1+	RR-TB	TB detected	1	1						1		1	1	1	0	0	0	0	0	0		0	0								1	HIV negative						9	9	0	9
male	1	pulmonary	none	1+	RR-TB	TB detected	1	1						1	1	0	1	1			0	0	0	0	0	0		0	0						1	HIV negative					0	9	9		1	0
male	31	pulmonary	none	negative	TB not detected																															9						9	9		9
male	10	pulmonary	none	negative	RS-TB										0																				1	HIV negative					0	9	9		1	0
male	10	pulmonary	none	3+	RS-TB										0																				1	HIV negative					0	9	9		1	0
female	2	pulmonary	none	3+	RS-TB	TB detected	0	0						1		0	0	0	0																1	HIV negative						9	9		9
male	10	pulmonary	none	1+	RS-TB									1																					1	HIV negative						9	9	0	9	0
male	21	pulmonary	none	negative	RS-TB										1																				1	HIV negative						9	9		9
male	25	pulmonary	none	negative	TB not detected	TB not detected								0	0																				1	HIV negative					0	9	9		1	0
male	31	pulmonary	none	negative	RS-TB									0																					1	9						9	9		9
male	21	pulmonary	none	negative	TB not detected									0	0																				1	HIV negative						9	9		9
male	21	pulmonary	none	negative	TB not detected										0																				1	HIV negative						9	9		9
male	47	pulmonary	none	1+	RR-TB										1						0	0	0	0	0	0	0	0	0						1	HIV negative						9	9		9	1
male	31	pulmonary	none	negative	RR-TB									3																					1	HIV positive						9	9	0	9
male	21	pulmonary	none	1+	RS-TB	TB detected	0	1	1	0	0	0	0	1	1		1	0	1	0		0	0						0	0					1	HIV negative						9	9		9
male	31	extrapulmonary	9	negative	TB not detected	TB detected	1	1							0																				1	HIV negative						9	9		9
male	47	pulmonary	none	1+	RR-TB																														1	HIV negative						9	9	0	1	0
male	31	pulmonary	none	1+	RS-TB																														1	HIV positive	1			1		9	9	1	9
male	16	pulmonary	none	1+	RS-TB									1	3	1	0	0	0	0															1	HIV positive	1	2	330	1		9	9	0	9	0	270	193
male	1	pulmonary	none	negative	RR-TB									1	1	1	1	1	0	0															1	HIV negative						9	9	0	9	0
male	21	pulmonary	none	negative	RS-TB										0																				1	HIV negative					0	9	9	0	1	0
male	16	pulmonary	none	negative	RS-TB										3																				1	HIV positive	1	1			0	9	9	1	1	0	456
male	21	pulmonary	9	negative	TB not detected																														1	HIV negative						9	9		9
male	31	pulmonary	none	negative	RS-TB	TB detected	1	1	1	0	0	0	0	1	1		1	0	0	0	0	0	0	0	0					0					1	HIV negative						9	9		9
male	21	pulmonary	none	negative	RS-TB									0																					1	HIV negative						9	9	0	9
male	21	pulmonary	none	negative	RS-TB	TB not detected								0	0																				1	HIV positive	1	3		0		9	9	0	9
male	16	extrapulmonary	none	negative	RS-TB										1	0	0	0	0	0															1	HIV positive	1	2		1		9	9		9	0	141	129
male	31	pulmonary	none	2+	RS-TB	TB detected	0	0						1	1	0	0	0	0	0															1	HIV negative						9	9		9
male	21	pulmonary	none	negative	RS-TB									1	1	0	0	0	0	0															1	HIV negative					0	9	9	0	1	0
male	21	pulmonary	none	1+	RS-TB																														1	HIV positive						9	9		9
male	21	pulmonary	none	negative	TB not detected									0	0																				1	HIV negative						9	9		9
male	10	pulmonary	none	negative	RS-TB									0																					1	HIV negative						9	9		9
male	16	pulmonary	9	negative	TB not detected	TB detected	1	0	1	0	0	0	0	1	0		1	0	0	0	0	0	0		0					0					1	HIV negative						9	9		9
male	21	pulmonary	one-sided	1+	RR-TB	TB detected	1	1						1	1	1	1	1	1	1	1	0	0	1											1	HIV negative					0	9	9		1	0
male	21	pulmonary	none	negative	TB not detected																															9						9	9	0	9
male	10	pulmonary	none	negative	TB not detected																														1	HIV negative						9	9	0	9
male	1	pulmonary	none	3+	RS-TB	TB detected	0	0						3	0																				1	HIV negative					0	9	9		1	0
male	10	pulmonary	none	negative	TB not detected										0																				1	HIV negative					0	9	9		1	0
male	31	pulmonary	none	negative	RS-TB									1	0	1	1	1	1	1	0	0	0	0											1	HIV negative						9	9	0	9
male	10	pulmonary	none	4+	RS-TB									1		0	0	0	0	0															1	HIV negative						9	9		9
male	1	pulmonary	none	negative	RS-TB									3	1	0	0	0	0		0	0	0	0	0		0	0	0						1	HIV positive	0					9	9	1	9	0	147	113
male	25	pulmonary	none	3+	RS-TB	TB detected	1	0							1	0	1	0	1		0	0		0											1	HIV negative						9	9		9	0
male	47	extrapulmonary	none	negative	TB not detected									0	0	1	1	0	0	0															1	HIV negative						9	9		9	0
male	31	pulmonary	9	negative	RS-TB										1				0		0	0	0	0											1	HIV negative						9	9		9
male	27	pulmonary	none	1+	RR-TB									3																					1	HIV negative						9	9		9
male	21	pulmonary	none	negative	RR-TB									1		1	1	0	0																1	HIV negative					0	9	9		1	0
male	31	pulmonary	none	negative	TB not detected	TB not detected								0	0																				1	HIV negative						9	9		9
male	21	pulmonary	none	1+	RR-TB										0																				1	HIV negative						9	9		9
male	31	pulmonary	none	negative	TB not detected									0	0																				1	HIV negative						9	9		9
male	47	pulmonary	none	negative	RR-TB	TB detected	1	1						1	1	1	1	1	0		0	0	0	1		0	0	0	0						1	HIV negative					0	9	9		1	0
male	21	pulmonary	none	negative	RS-TB																														1	HIV negative						9	9		9
male	21	pulmonary	none	1+	RS-TB										1		0	0																	1	HIV negative					0	9	9		1	0
male	27	pulmonary	one-sided	3+											1	1	1	1	0	1	0	0	0	0			0	0							1	HIV negative						9	9		1	0
male	21	pulmonary	none	3+	RS-TB	TB detected	0	0						1	1	0	0	0	0																1	HIV negative						9	9		9
male	27	pulmonary	9	negative	RR-TB																														1	HIV positive	0			0		9	9		9
male	21	pulmonary	none	negative	RS-TB										0																				1	HIV negative					0	9	9	0	1	0
male	21	pulmonary	none	negative	RS-TB																														1	HIV positive	1			1		9	9	0	9
male	21	pulmonary	9	negative	TB not detected									1		0	0	0	0	0															1	HIV negative						9	9		9
male	21	extrapulmonary	none	negative	TB not detected	TB not detected								1		1	1	1	0	1	0	0	0	0											1	HIV negative						9	9		9	0
male	1	extrapulmonary	none	negative	RS-TB									1		0	0	0	0	0	0	0	0	0											1	HIV negative						9	9		9	0
male	21	pulmonary	none	negative	TB not detected									3																					1	HIV positive						9	9		9
male	47	pulmonary	none	negative	RS-TB	TB not detected									1	1	1	0	0	0															1	HIV positive	0			1		9	9	1	9	0
male	3	pulmonary	none	4+	RS-TB										1	1	1	1	1																1	HIV positive	1	1	695	1	0	9	9	1	1	0	227
male	31	pulmonary	none	2+	RS-TB	TB detected	1	0							1	1	1	0	0	0	0	0	0	0		0	0	0							1	HIV negative						9	9	0	9
male	47	extrapulmonary	none	negative	TB not detected	TB detected	0	1							0																				1	HIV positive	1	2	674	1		9	9	0	9	0	374	652	781
male	27	pulmonary	none	negative	RS-TB									0	0																				1	HIV negative					0	9	9		1	0
male	31	pulmonary	none	1+	RR-TB									1		1	1	1	0	1	0	0	0	0		0	0								1	HIV negative						9	9		9
male		pulmonary	none	3+	RR-TB	TB detected	1	1																											1	HIV negative						9	9		9
male	27	pulmonary	none	1+	RR-TB										1	1	1	1	0																1	HIV negative					0	9	9		1	0
male	21	pulmonary	none	scanty	RR-TB									1	1	1	1	0	0																1	HIV positive	1	10			0	9	9		1	0
male	25	pulmonary	none	negative																															1	HIV negative						9	9		9
male	47	pulmonary	none	scanty	RS-TB										1	1	1	1	0	1		0	0	0		0	0	0							1	HIV positive	1			1		9	9	1	9	0
male	47	pulmonary	none	negative	TB not detected																														1	HIV negative						9	9		9
male	31	pulmonary	none	1+	RR-TB										0																				1	HIV negative	0			0		9	9	0	9
male	21	pulmonary	none	negative	RR-TB									1		1	1	1	1	1															1	HIV negative						9	9		9
male	27	pulmonary	9	4+	RR-TB									1		1	1	0	0	1	0	0	0	0		1	0	0							1	HIV positive						9	9		9
male	3	pulmonary	9	negative	RR-TB									1	0		1	1	1	0										1					1	HIV positive						9	9		9
male	31	pulmonary	none	1+	RS-TB									1	1	0	0	0	0	0															1	HIV negative						9	9		9
male	21	pulmonary	none	negative	RS-TB									1		1	1	0	1	0	0	0	0	0											1	HIV negative					0	9	9		1	0
male	21	pulmonary	none	negative	TB not detected									0																					1	HIV negative						9	9		9	0
male	16	pulmonary	none	2+	RS-TB									1	1	1	0	0	0	0															1	HIV negative						9	9		9	0
male	19	pulmonary	one-sided	negative	TB not detected									1	1	1	1	1	1		0	0	0	0											1	HIV negative						9	9		9	1
male	21	pulmonary	none	negative	TB not detected									0	0																				1	HIV negative						9	9		9
male	31	pulmonary	none	negative	TB not detected									1		1	1	0	1	0	0	0	0	0	0		0								1	HIV negative						9	9		9
male	47	extrapulmonary	none	negative	RS-TB									1	0	0	0	0	0	0	0	0	0	0											1	HIV positive	1			1	0	9	9		1	0
male	25	pulmonary	none	3+	RS-TB	TB detected	0	0						0																					1	HIV negative					0	9	9		1	0
male	31	pulmonary	none	3+		TB detected	1	1						1	1						0	0	1	1	1	0		1	1		0	0			1	HIV negative						9	9		9
male	31	extrapulmonary	9	negative	RS-TB									0																					1	HIV positive	1			1		9	9	0	9
male	21	pulmonary	none	1+	RS-TB									1		1	1																		1	HIV negative						9	9		9
male	31	pulmonary	none	2+	RS-TB									1		1	1	0	0	0	0	0	0	0	0		0								1	HIV negative						9	9		9
male	31	pulmonary	none	negative	RS-TB									0	0																				1	HIV negative						9	9		9
male	8	pulmonary	none	negative	TB not detected	TB detected	1	1	1	0	0	0	0	1	1		1	1	1	0		0	0						0	0					1	HIV negative						9	9		9
male	21	pulmonary	none	negative	RR-TB									1	0		1	1	1		0	0	0	1					1	1	1	1			1	HIV negative						9	9		9
male	3	pulmonary	none	negative	RS-TB									1	0	0	1	0	0	0															1	HIV positive	1	1	270	0		9	9	1	1	0	265	270
male	27	pulmonary	none	1+	RR-TB										1	1	1	1	1	0		0	0			1	0	0							1	HIV positive	0			0		9	9	1	1	0	243	266	214
male	3	pulmonary	none	3+	RR-TB									1	1	1	1	1	1	1	0	0	0	0		0	0	0							1	HIV positive		1	650	1		9	9	1	9	1	172	359	245
male	21	pulmonary	9	negative	TB not detected																															9						9	9		9
female	21	pulmonary	none	3+	RS-TB										1	0	0	0	0																1	HIV negative						9	9		9
male	21	pulmonary	none	negative	RS-TB	TB detected	1	0																											1	HIV negative						9	9		9
male	16	pulmonary	none	negative	RS-TB	TB not detected								1	1	1	1	0	0	0															1	HIV negative						9	9		9	1
male	31	extrapulmonary	9	negative	TB not detected																														1	HIV negative						9	9	0	9
male	27	pulmonary	none	negative	RR-TB											1	1	1	1	1	1	1	1	1		1	0	0							1	HIV negative						9	9		9
male	21	pulmonary	none	negative	TB not detected																														1	HIV negative						9	9		9
male	31	pulmonary	none	negative	TB not detected											0	0	0	0																1	HIV negative						9	9	0	9
male	16	pulmonary	none	scanty	RS-TB	TB detected	0	0						1	1	1	0	0	0																1	HIV negative					0	9	9		1	0
male	16	pulmonary	none	negative	RS-TB										1	1	1	0	0	0	0	0	0	0		0	0	0							1	HIV negative						9	9	0	1	0
male	10	pulmonary	none	1+																																9						9	9		9
male	10	pulmonary	none	negative	TB not detected										0																				1	HIV negative					0	9	9		1	0
male	31	pulmonary	none	negative	TB not detected	TB not detected								0	0		1	1	0	1	0	0	0		0					0					1	HIV negative						9	9		9
male	21	pulmonary	none	negative	RS-TB																														1	HIV negative						9	9		9
male	21	extrapulmonary	none	negative	TB not detected									0	0																				1	HIV negative					0	9	9		1	0
male	1	pulmonary	none	negative	RR-TB									1	0	1	1	1	1	1	0	0	0	0											1	HIV negative					0	9	9		1	0
male	16	pulmonary	none	negative	TB not detected									0	0																				1	HIV negative						9	9		9
male	31	pulmonary	none	negative																															1	HIV negative						9	9		9
male	31	pulmonary	none	negative	TB not detected	TB not detected								1	0		1	1	1		0	0	0		1					0					1	HIV positive	1			1		9	9		9
male	16	pulmonary	one-sided	3+	RS-TB	TB detected	0	0							1	1	0	0	0	0															1	HIV negative						9	9	1	9	0
male	47	pulmonary	none	negative	RR-TB									0	3																				1	HIV positive	1	2	321	1		9	9		9	1	32	34
male	10	pulmonary	none	negative	TB not detected	TB not detected																													1	HIV negative						9	9	0	9
male	47	pulmonary	none	2+	RS-TB	TB detected	1	1							1	1	1	0	0																1	HIV positive	1	2	690	1		9	9	1	1	0	388	182	221
male	31	pulmonary	none	negative	TB not detected									0																					1	HIV positive	1	11				9	9	1	9
male	10	pulmonary	none	negative																															1	HIV negative						9	9	0	9
male	21	pulmonary	none	negative	RR-TB	TB detected	1	1						1	0	1	1	1	0	1	1	0	0	0											1	HIV negative						9	9		9	1
male	21	extrapulmonary	9	negative	RS-TB									1	1	1	1	0	0	0	0	0	0	0	0	0		0	0						1	HIV negative						9	9		9
male	21	pulmonary	none	1+	RS-TB									1	0	1	1	0	0																1	HIV negative					0	9	9		1	0
male	47	pulmonary	none	negative	TB not detected									1	0	1	1	1	1																1	HIV negative					0	9	9		1	1
male	1	pulmonary	none	negative	TB not detected									0	0																				1	HIV negative					0	9	9		1	0
male	10	pulmonary	none	negative		TB detected	0	0						1	0																				1	HIV negative						9	9	0	9
male	31	pulmonary	none	negative	RS-TB									1		1	1	0	0	0																9						9	9	0	9
male	10	pulmonary	none	negative	RS-TB										0																				1	HIV negative					0	9	9		1	0
male	21	extrapulmonary	9	1+	TB not detected									0																					1	HIV negative						9	9	0	9
male	21	pulmonary	none	negative	RS-TB										0																				1	HIV negative						9	9		9	0
male	47	pulmonary	none	1+	RR-TB	TB detected	1	1	1	0	0	0	0	1			1	1	1	0	0	0	0		0					0					1	HIV negative						9	9		9
male	3	pulmonary	none	negative	RS-TB										1	1	1	1	0		0	0	0	0											1	HIV positive	1	2	90	1		9	9	1	1	0		71
male	3	pulmonary	none	negative	RR-TB									1	1		1	1	1		0	0	0	0					0						1	HIV positive				0		9	9		1	0	172	183
male	21	pulmonary	none	negative	RS-TB									0	0																				1	HIV negative						9	9		1	0
female	21	pulmonary	none	2+	RS-TB									1		1	1	0	0																1	HIV negative						9	9		9
male	31	pulmonary	none	negative											1	1	1	1	1		1	1	1	0			0	0	0	0					1	HIV positive						9	9		9
male	10	pulmonary	none	negative	RR-TB	TB not detected								0	0																				1	HIV negative						9	9		9	0
male	16	pulmonary	none	negative	RS-TB										0																				1	HIV negative					0	9	9	1	1	0
male	10	pulmonary	none	negative	TB not detected	TB detected	1	0						0	0																				1	HIV negative						9	9	0	9
male	31	pulmonary	none	1+	RS-TB									1		1	1	1	0	1	0	0	0	0		0	0									9						9	9	0	9
male	21	pulmonary	none	negative	RS-TB									1		0	0	0	0	0	0	0	0	0		0	0	0							1	HIV negative						9	9	0	9
male	31	extrapulmonary	9	negative	TB not detected	TB detected	1	1						3	0																				1	HIV negative						9	9		9
male	21	pulmonary	none	negative	RS-TB																														1	HIV negative						9	9		9
male	10	pulmonary	none	negative	RS-TB	TB detected	0	0						0																					1	HIV negative						9	9		9
male	50	pulmonary	none	negative	RS-TB										1	1	1	0	0		0	0													1	HIV negative						9	9	0	1	0
male	10	pulmonary	none	1+	RS-TB																														1	HIV negative						9	9	0	9
male	31	pulmonary	none	2+	RS-TB	TB detected	0	0						1	1																				1	HIV negative						9	9		9
male	16	pulmonary	none	negative	TB not detected	TB detected	1	1						0	0																				1	HIV negative						9	9		9
male	21	pulmonary	none	negative	RS-TB	TB detected	0	0						1	1	1	0	0	0	0	0	0	0	0											1	HIV negative						9	9		9
male	21	pulmonary	none	negative	RS-TB									1	1		0	0	0	0															1	HIV negative						9	9		9
male	21	pulmonary	none	3+																															1	HIV negative						9	9	0	9
male	16	pulmonary	none	negative	TB not detected									0	0																				1	HIV negative					0	9	9		1	0
male	31	pulmonary	none	negative	RS-TB										1																				1	HIV positive	1			1		9	9	0	9
male	21	pulmonary	none	negative	TB not detected	TB not detected								1	0		1	0	0	0	0	0	0		0					0					1	HIV negative						9	9		9	1
male	1	pulmonary	none	negative	RS-TB	TB detected	1	0						1	1	1	1	0	1																1	HIV negative					0	1	9		1	0
male	1	pulmonary	none	negative	RR-TB									1			1	1	0	0															1	HIV negative					0	9	9		1	0
male	21	pulmonary	none	negative	RS-TB									0	0																				1	HIV negative					0	9	9	0	1
male	10	pulmonary	none	4+																															1	HIV negative						9	9		9
male	21	pulmonary	none	negative	RS-TB									0	3																				1	HIV negative						9	9		9
male	31	pulmonary	none	negative	RR-TB									0		1	1	1	1		0	0	0	0											1	HIV negative						9	9		9
male	31	pulmonary	none	negative	RS-TB	TB not detected								0	0																				1	HIV negative						9	9		9
male	21	pulmonary	none	1+	RS-TB									1		1	1																		1	HIV negative						9	9		9
male	47	pulmonary	none	negative	RR-TB	TB detected	1	1							1	1	1	1	1	1		0	0	0		0	0	0							1	HIV negative						0	9	0	1	1
male	1	pulmonary	one-sided	1+	RS-TB	TB detected	0	0							1	0	0	0	0	0															1	HIV negative						9	9	0	9	0
male	21	pulmonary	none	negative	TB not detected	TB detected	1	0						0	0																				1	HIV positive	1	1	292	1		9	9	1	1	0		279	251
male	16	pulmonary	none	negative	RS-TB									0	0																				1	HIV negative						9	9		9	0
male	21	pulmonary	none	2+	RR-TB	TB detected	1	1						1	1	1	1	1	1	1	0	0	0	0		0	0	0	0						1	HIV negative						9	9		9
male	31	extrapulmonary	none	negative	TB not detected	TB detected	1	1	1	0	0	0	0		1		0	0	0	0	0	0	0		0	0				0	0	1			1	HIV negative						9	9		9
male	47	pulmonary	none	negative	TB not detected									0																					1	HIV negative						9	9		1	0
male	27	pulmonary	none	1+	RR-TB									1	1	1	1	0	0	0	0	0	0	0		0		0							1	HIV negative						9	9	1	1	1
male	10	extrapulmonary	9																																1	HIV negative						9	9		9
male	21	pulmonary	none	negative	RS-TB									0	0																				1	HIV negative				0	0	9	9	0	1	0
male	10	pulmonary	none	negative											0	0	1	0	0																1	HIV negative						9	9		9
male	3	pulmonary	none	negative	TB not detected									1	0						0	0	0		0										1	HIV negative						9	9		9
male	16	pulmonary	none	2+	RS-TB										1	0	0	0	0	0															1	HIV positive	1	1	192			9	9	0	1	0	582	658
female	21	pulmonary	none	2+	RS-TB									1		1	1	0	1																1	HIV negative						9	9		9
male	47	pulmonary	none	negative	RS-TB									1		1	1	0	0	0	0	0	0	0											1	HIV positive	1	6	282	1		9	9	1	1	0	256	154	159
male	31	pulmonary	none	negative	RR-TB									0																					1	HIV negative						9	9		9
male	27	pulmonary	none	1+	RR-TB										1	1	1	1	1		1	1	0	1		1	0	0							1	HIV negative						9	9		1	1
male	21	pulmonary	none	negative	TB not detected									1	1		1	1	1										1	1	0	0			1	HIV negative						9	9		9
male	16	pulmonary	one-sided	1+	RS-TB	TB detected	0	0						1	1	1	0	0	0	0															1	HIV negative						9	9		9	0
male	1	pulmonary	one-sided	2+	RR-TB									1	1	1	1	1	1	1	0	0	0	0											1	HIV positive	1	2	720	1		9	9	1	9	1	217	153
male	31	extrapulmonary	9	negative	TB not detected									0																					1	HIV positive	1	10		1		9	9		9
male	47	pulmonary	none	negative	RS-TB									0																					1	HIV negative					0	9	9		1	0
male	25	pulmonary	none	1+	TB not detected	TB detected	1	0																											1	HIV positive	1	3				9	9		9
male	31	pulmonary	none	negative	TB not detected									0	0																				1	HIV negative						9	9		9
male	21	pulmonary	none	negative	TB not detected	TB not detected									1																				1	HIV positive	1	1	260	1		9	9	1	9	0		70	91
male	3	pulmonary	none	negative	TB not detected	TB detected	1	1	1	0	1	1	1	1	0		1	1	0											0					1	HIV negative						9	9		9
male	21	pulmonary	none	negative	RS-TB										1																				1	HIV negative						9	9		9
male	31	pulmonary	none	negative										1		1	1	0	0	0		0	0	0		0	0	0							1	HIV negative						9	9	0	9
male	21	pulmonary	9	1+	RR-TB																														1	HIV negative						9	9	0	9
male	8	pulmonary	none	3+	RS-TB	TB detected	0	0						1	0	0	0	0	0																1	HIV negative					0	9	9		1	0
male	3	pulmonary	none	negative	TB not detected									0	0																				1	HIV positive	1	1	210	1		9	9	1	1	1	72	96
male	16	pulmonary	none	negative	TB not detected	TB detected	1	1						0	0																				1	HIV negative						9	9		9
male	8	pulmonary	none	negative	RR-TB	TB detected	1	0	0					1	1					0		0	0						0						1	HIV negative						9	9		9
male	47	extrapulmonary	none	negative	RS-TB									0	0																				1	HIV negative						9	9		9	0
male	21	pulmonary	none	1+	RS-TB	TB detected	0	0						1		0	0	0	0	0	0	0	0												1	HIV negative						9	9		9
male	47	pulmonary	none	negative	RS-TB									1	1	0	1	1	1	1	0	0	0	0											1	HIV positive	1	7	42	1		9	9	0	1	0	44	169	69
male	31	pulmonary	none	3+	RS-TB	TB detected	0	0						1	1	0	1	0	0	0															1	HIV positive	1			1		9	9		9
male	21	pulmonary	none	negative	RS-TB																														1	HIV negative						9	9		9
male	47	pulmonary	none	1+	RS-TB	TB detected	1	0							1	1	1	0	1	0															1	HIV positive	1	2		1		9	9	1	1	1	219
male	31	pulmonary	none	negative	TB not detected										0																				1	HIV negative						9	9	0	9
male	19	pulmonary	none	negative	RR-TB									1		1	1	0	1	0															1	HIV negative						9	9		9	0
male	21	pulmonary	none	negative	RS-TB									0	0																				1	HIV negative					0	0	9		1	0
male	10	extrapulmonary	9	scanty	TB not detected																														1	HIV negative						9	9	0	9
male	31	pulmonary	none	1+	RR-TB									3	1	1	1	1	1		0	0	0	0											1	HIV positive						9	9		9
male	31	pulmonary	none	1+																															1	HIV positive	0			1		9	9	0	9
male	21	pulmonary	none	negative	RS-TB																														1	HIV negative						9	9		9
male	21	extrapulmonary	9	negative	TB not detected									0																					1	HIV negative						9	9		9
male	21	pulmonary	none	negative	TB not detected											1	1	0	0	0															1	HIV negative						9	9		9
male	21	pulmonary	none	scanty	TB not detected																														1	HIV negative						9	9	0	9
male	31	pulmonary	none	1+	RR-TB										1	0	0	0	0	0															1	HIV negative						9	9		9
male	31	extrapulmonary	9	negative	TB not detected	TB detected	1	1						0	0																				1	HIV negative						9	9		9
male	31	pulmonary	none	2+	RS-TB	TB not detected								1		1	1	0	0	0	0	0	0	0		1	0	0							1	HIV negative						9	9	0	9
male	47	pulmonary	none	3+	RR-TB									1		0	1	0	0	0	0	0	0	0											1	HIV positive	1	2	600	1		9	9	1	9	0	333	423	249
female	21	pulmonary	none	negative	TB not detected									0																					1	HIV negative						9	9		9
male	31	pulmonary	none	negative	RR-TB				0					1			1	1	0	0					1					0					1	9						9	9		9
male	31	pulmonary	none	negative																															1	HIV negative						9	9	0	9
male	21	pulmonary	none	negative	TB not detected	TB not detected								1		1	1	1	0	0															1	HIV negative						9	9		9
male	31	pulmonary	none	1+	RR-TB									0	1		1	1	0	1	0	0	0	0	0				0						1	HIV positive	1	3		1		9	9		9
male	21	pulmonary	none	negative	TB not detected																															9						9	9		9
male	3	pulmonary	none	negative	RR-TB									3	0																				1	HIV negative						9	9	0	9	1
male	31	pulmonary	none	3+	RS-TB	TB detected	1	1						1	1						1	1	1	0											1	HIV positive	1	10		1		9	9		9
male	21	pulmonary	none	negative	RS-TB	TB detected	0	0						1	1	0	0	0	0	0	0	0	0	0											1	HIV negative						9	9		9
male	31	pulmonary	none	negative	RS-TB	TB detected	0	0						1	1		0	0	0	0										0					1	HIV positive	1			1		9	9	0	9
male	21	pulmonary	none	negative	RS-TB									1		0	0	0	0	0															1	HIV negative						9	9	0	9	0
male	10	pulmonary	none	negative	TB not detected																														1	HIV negative						9	9		9
male	10	pulmonary	none	negative											1																				1	HIV negative						9	9	0	9	0
male	10	pulmonary	one-sided	negative	TB not detected	TB not detected								0	0																				1	HIV negative						9	9	0	9	0
male	25	pulmonary	one-sided	negative	RS-TB	TB detected	1	0						0	0																				1	HIV negative					0	9	9		1	0
male	10	pulmonary	none	negative	TB not detected										0																				1	HIV negative					0	9	9		1	0
male	1	pulmonary	none	negative	RS-TB									1	0	1	0	0	0	0	0	0	0	0											1	HIV negative						9	9		9	0
male	31	pulmonary	none	1+	RR-TB																															9						9	9	0	9
male	21	pulmonary	none	negative	RR-TB										1	1	1	1	0	0															1	HIV negative					0	9	9		1	0
male	21	pulmonary	none	negative	TB not detected									0																					1	HIV negative						9	9	0	9
male	16	pulmonary	one-sided	3+	RS-TB									0	1	1	0	0	0	0	0	0	0	0											1	HIV negative						9	9		9	0
male	3	pulmonary	one-sided	3+	RS-TB	TB detected	0	0							1	0	0	0	0																1	HIV negative						9	9	0	1	0
male	47	pulmonary	none	negative	TB not detected	TB detected	1	1						1			1	0	0	0										0					1	HIV negative						9	9		9
male	31	pulmonary	none	3+	TB not detected										1	1	1	1	1	1	0	0	0	1				1	1						1	HIV positive	1	10		1		9	9		9
male	16	pulmonary	none	negative	TB not detected	TB detected	1	1						0	0																				1	HIV negative						9	9		9
male	1	pulmonary	none	negative	RS-TB									1	1	1	1	0	0	0															1	HIV negative					0	9	9		1	0
male	23	pulmonary	none	4+										1																					1	HIV negative						9	9		9
male	21	pulmonary	none	negative	TB not detected																														1	HIV negative						9	9	0	9
male	31	pulmonary	none	1+	RS-TB									1		0	0	0	0	0															1	HIV negative						9	9	0	9
male	21	pulmonary	none	negative	TB not detected	TB detected	1	0							0																				1	HIV negative						9	9		9
male	21	pulmonary	9	negative	TB not detected									0																					1	HIV negative						9	9		9
male	21	pulmonary	none	negative	RS-TB	TB not detected								1		1	0	0	0	0															1	HIV negative					0	9	9		1	0
male	21	pulmonary	one-sided	3+	RR-TB	TB detected	1	1						1	1	1	1	1	0		0	0	0	0											1	HIV negative						9	9		9	0
male	16	pulmonary	none		RR-TB																														1	HIV positive	0					9	9		9
male	31	pulmonary	none	1+	RS-TB	TB detected	1	1						1		1	1	1	1	0															1	HIV negative						9	9		9
male	16	pulmonary	none	negative	RR-TB									1	1	1	1	0	0	1	0	0	0	0											1	HIV negative						9	9		9	1
male	27	pulmonary	9	negative	RR-TB																														1	HIV negative						9	9		9
male	21	pulmonary	none	negative	RS-TB										1	0	0	0	0	0															1	HIV negative						9	9		9
male	31	pulmonary	one-sided	1+	RR-TB	TB detected	1	0																											1	HIV negative						9	9		9
male	21	pulmonary	none	negative	RR-TB									1		1	1	1	1		0	0	1	0											1	HIV negative						9	9		1	1
male	27	pulmonary	none	2+	RS-TB									1	3	1	1	0	0	0	0	0	0	0											1	HIV negative					0	9	9		1	0
male	10	pulmonary	none	negative	RS-TB																														1	HIV negative						9	9		9
male	1	pulmonary	none	negative	RR-TB									1	1	1	1	1	0		0	0	0	0											1	HIV positive	1	1	600	1		9	9		1	0	442	346	390
male	31	pulmonary	none	negative	RR-TB																														1	HIV negative						9	9		9
male	31	pulmonary	none	negative	RS-TB									0																					1	9						9	9		9
male	47	pulmonary	none	3+	RR-TB										1	1	1	1	1		0	0	0	0	0	0	1	1							1	HIV negative	0			0		9	9	0	9	0
male	47	extrapulmonary	none	negative	RR-TB									0	0																				1	HIV negative						1	9	0	9	1
male	31	pulmonary	none	1+	RS-TB											1	1	0	0	0		0	0	0	0		0	0							1	HIV positive						9	9	1	9
male	21	pulmonary	none	negative	RR-TB	TB detected	1	1							1	1	1	1	1																1	HIV negative						9	9		9
male	47	pulmonary	none	negative	TB not detected	TB not detected								0	0																				1	HIV negative						9	9	1	9	0
male	21	pulmonary	none	2+	RS-TB	TB detected	0	0						1		0	0	0	0	0				0											1	HIV negative					0	9	9		1	0
male	21	pulmonary	none	negative	TB not detected										0																				1	HIV negative						9	9		9
male	31	pulmonary	none	negative	RR-TB									1	1		1	1	1		0	0	0		0					0					1	HIV negative						9	9		9
male	21	pulmonary	none	negative	TB not detected																														1	HIV negative						9	9		9
male	47	pulmonary	none	scanty	RS-TB										0																				1	HIV negative						9	9	0	9	0
male	21	extrapulmonary	none	negative	TB not detected	TB not detected								0	0																				1	HIV negative					0	9	9		1	0
female	2	pulmonary	none	3+	RS-TB									1	1	0	0	0	0																1	HIV positive						9	9		9
male	3	pulmonary	none	3+	RR-TB	TB detected	1	0						1		0	0	1	0	0	0	0	0		1					0					1	HIV negative					0	9	9		1	0
male	16	pulmonary	none	negative	RS-TB									1	1	1	1	0	0	0															1	HIV positive	1	2	240	1		9	9		1	0	351	391
male	31	pulmonary	none	negative	RR-TB									1	1	1	1	1	1		0	0	0	0											1	HIV negative						9	9		9
male	21	pulmonary	none	1+	RS-TB	TB detected	0	0						1		1	0	0	0	0															1	HIV negative						9	9		9	0
male	1	pulmonary	none	negative	TB not detected	TB not detected								1	3		1	0	0	0		0	0						0	0					1	HIV negative						9	9		9
male	10	pulmonary	none	negative	TB not detected									0	0																				1	HIV negative						9	9		9
male	31	pulmonary	none	negative	TB not detected									1	1		1	1	1	0	1	0	0		0				1	1		0	0		1	HIV negative						9	9		9
male	8	extrapulmonary	none	negative	TB not detected										0																				1	HIV negative						1	9	0	9	0
male	21	pulmonary	none	negative	RS-TB									0	3																				1	HIV negative					0	9	9		1	0
male	27	pulmonary	none	negative											1	1	1	1	0	0		0	1	0		0	0	0							1	HIV negative						9	9		1	0
male	31	pulmonary	none	2+	RS-TB																														1	HIV positive				1		9	9	0	9
female	21	pulmonary	9	2+	RS-TB										0																				1	HIV negative						9	9		9
male	1	pulmonary	none	negative	TB not detected									1		0	1	0	0	0															1	HIV positive	1	2	368	1		9	9		9	0	141	213	208
male	21	pulmonary	none	negative	RS-TB	TB not detected								0	0																				1	HIV negative						9	9		9
male	31	pulmonary	none	negative	TB not detected									0	0						0	0	0	0											1	HIV positive						9	9		9
male	47	pulmonary	none	negative	RS-TB									1		0	0	0	1																1	HIV negative						9	9		9	0
male	25	pulmonary	none	1+	RR-TB	TB detected	0	1							1	1	1	0	0		0	0	0	0											1	HIV negative						9	9		9	1
male	47	pulmonary	none	1+											1	1	1	0	1	0	0	0	0	0		1	0	0							1	HIV negative					0	9	9	1	1	0
male	31	pulmonary	none	1+	RS-TB																														1	HIV negative						9	9		9
male	31	pulmonary	none	negative	TB not detected									0	0																				1	HIV positive	1			1		9	9	0	9
male	31	pulmonary	none	negative	TB not detected									1	0		0	0	0	0										0					1	HIV negative						9	9		9
male	31	pulmonary	none		RR-TB																														1	HIV positive	0					9	9		9
male	47	pulmonary	none	negative	TB not detected										0																				1	HIV negative						9	9	1	1	0
male	21	pulmonary	none	negative	TB not detected									0																					1	HIV negative						9	9	0	9
male	31	pulmonary	none	negative	RS-TB									1		1	1	0	0	0	0	0	0	0		0	0								1	HIV positive	1			1		9	9	1	9
male	21	pulmonary	none	negative	TB not detected									0	0																				1	HIV negative						9	9		9
male	21	pulmonary	none	negative	RS-TB									0	0																				1	HIV negative						9	9		9
male	31	pulmonary	none	3+	RS-TB																															9						9	9	0	9
male	21	pulmonary	none	negative	RR-TB									1	1		0	0	0		0	0	0	0					1	1					1	HIV negative						9	9		9
male	31	pulmonary	none	scanty	RS-TB									1		1	1	0	0	0	0	0	0	0		0	0								1	HIV negative	1			1		9	9	0	9
male	31	pulmonary	none	3+		TB detected	1	1						1		1	1	1	1	1	0	0	0	1		0	0	1	1						1	HIV negative						9	9		9
male	31	pulmonary	none	negative	TB not detected									0																					1	HIV negative						9	9	1	9
[truncated: 105 more columns]
